# Supplementary material for: Impact of the Tambora volcanic eruption of 1815 on islands and relevance to future sunlight-blocking catastrophes
Source: Sci Rep. 2023 Mar 4;13:3649. doi: 10.1038/s41598-023-30729-2 (PMC9985606; doi:10.1038/s41598-023-30729-2)
Supplement: Supplementary file 4 — Supplementary Information 3. [file 41598_2023_30729_MOESM4_ESM.xlsx]

## Sheet: Tambora_Islands_Anom_wr_1779_18
Year	month	Temp-Anomal	Island	Ocean by Hemisphere	Ocean-Big	Ocean-Nth Atlantic vs Other	Tropics?	TropicsplusSubtropics	TropandSubHem	Hemisphere	Extratropics&subtropics	Notes	A-Atypical climate	A-Adverse food production	A-Food insecurity
1809	1	0.243514	Australia	South Pacific	Pacific	Other	Subtropics	Tropics	SH	Southern		Mix of Pacific & Indian Oceans - but using Pacific given Sydney data	Yes	Yes	No or unknown
1809	2	-0.149219	Australia	South Pacific	Pacific	Other	Subtropics	Tropics	SH	Southern		Mix of Pacific & Indian Oceans - but using Pacific given Sydney data	Yes	Yes	No or unknown
1809	3	-0.0519683	Australia	South Pacific	Pacific	Other	Subtropics	Tropics	SH	Southern		Mix of Pacific & Indian Oceans - but using Pacific given Sydney data	Yes	Yes	No or unknown
1809	4	-0.275667	Australia	South Pacific	Pacific	Other	Subtropics	Tropics	SH	Southern		Mix of Pacific & Indian Oceans - but using Pacific given Sydney data	Yes	Yes	No or unknown
1809	5	-0.227397	Australia	South Pacific	Pacific	Other	Subtropics	Tropics	SH	Southern		Mix of Pacific & Indian Oceans - but using Pacific given Sydney data	Yes	Yes	No or unknown
1809	6	-0.21132	Australia	South Pacific	Pacific	Other	Subtropics	Tropics	SH	Southern		Mix of Pacific & Indian Oceans - but using Pacific given Sydney data	Yes	Yes	No or unknown
1809	7	-0.123971	Australia	South Pacific	Pacific	Other	Subtropics	Tropics	SH	Southern		Mix of Pacific & Indian Oceans - but using Pacific given Sydney data	Yes	Yes	No or unknown
1809	8	-0.203269	Australia	South Pacific	Pacific	Other	Subtropics	Tropics	SH	Southern		Mix of Pacific & Indian Oceans - but using Pacific given Sydney data	Yes	Yes	No or unknown
1809	9	-0.489094	Australia	South Pacific	Pacific	Other	Subtropics	Tropics	SH	Southern		Mix of Pacific & Indian Oceans - but using Pacific given Sydney data	Yes	Yes	No or unknown
1809	10	-0.648971	Australia	South Pacific	Pacific	Other	Subtropics	Tropics	SH	Southern		Mix of Pacific & Indian Oceans - but using Pacific given Sydney data	Yes	Yes	No or unknown
1809	11	-0.424902	Australia	South Pacific	Pacific	Other	Subtropics	Tropics	SH	Southern		Mix of Pacific & Indian Oceans - but using Pacific given Sydney data	Yes	Yes	No or unknown
1809	12	-0.56445	Australia	South Pacific	Pacific	Other	Subtropics	Tropics	SH	Southern		Mix of Pacific & Indian Oceans - but using Pacific given Sydney data	Yes	Yes	No or unknown
1810	1	-0.306142	Australia	South Pacific	Pacific	Other	Subtropics	Tropics	SH	Southern		Mix of Pacific & Indian Oceans - but using Pacific given Sydney data	Yes	Yes	No or unknown
1810	2	-0.17489	Australia	South Pacific	Pacific	Other	Subtropics	Tropics	SH	Southern		Mix of Pacific & Indian Oceans - but using Pacific given Sydney data	Yes	Yes	No or unknown
1810	3	-0.0699774	Australia	South Pacific	Pacific	Other	Subtropics	Tropics	SH	Southern		Mix of Pacific & Indian Oceans - but using Pacific given Sydney data	Yes	Yes	No or unknown
1810	4	-0.122623	Australia	South Pacific	Pacific	Other	Subtropics	Tropics	SH	Southern		Mix of Pacific & Indian Oceans - but using Pacific given Sydney data	Yes	Yes	No or unknown
1810	5	-0.191168	Australia	South Pacific	Pacific	Other	Subtropics	Tropics	SH	Southern		Mix of Pacific & Indian Oceans - but using Pacific given Sydney data	Yes	Yes	No or unknown
1810	6	-0.0509713	Australia	South Pacific	Pacific	Other	Subtropics	Tropics	SH	Southern		Mix of Pacific & Indian Oceans - but using Pacific given Sydney data	Yes	Yes	No or unknown
1810	7	-0.262439	Australia	South Pacific	Pacific	Other	Subtropics	Tropics	SH	Southern		Mix of Pacific & Indian Oceans - but using Pacific given Sydney data	Yes	Yes	No or unknown
1810	8	-0.240415	Australia	South Pacific	Pacific	Other	Subtropics	Tropics	SH	Southern		Mix of Pacific & Indian Oceans - but using Pacific given Sydney data	Yes	Yes	No or unknown
1810	9	-0.522792	Australia	South Pacific	Pacific	Other	Subtropics	Tropics	SH	Southern		Mix of Pacific & Indian Oceans - but using Pacific given Sydney data	Yes	Yes	No or unknown
1810	10	-0.577507	Australia	South Pacific	Pacific	Other	Subtropics	Tropics	SH	Southern		Mix of Pacific & Indian Oceans - but using Pacific given Sydney data	Yes	Yes	No or unknown
1810	11	-0.679012	Australia	South Pacific	Pacific	Other	Subtropics	Tropics	SH	Southern		Mix of Pacific & Indian Oceans - but using Pacific given Sydney data	Yes	Yes	No or unknown
1810	12	-0.468494	Australia	South Pacific	Pacific	Other	Subtropics	Tropics	SH	Southern		Mix of Pacific & Indian Oceans - but using Pacific given Sydney data	Yes	Yes	No or unknown
1811	1	-0.305286	Australia	South Pacific	Pacific	Other	Subtropics	Tropics	SH	Southern		Mix of Pacific & Indian Oceans - but using Pacific given Sydney data	Yes	Yes	No or unknown
1811	2	-0.214189	Australia	South Pacific	Pacific	Other	Subtropics	Tropics	SH	Southern		Mix of Pacific & Indian Oceans - but using Pacific given Sydney data	Yes	Yes	No or unknown
1811	3	-0.1666	Australia	South Pacific	Pacific	Other	Subtropics	Tropics	SH	Southern		Mix of Pacific & Indian Oceans - but using Pacific given Sydney data	Yes	Yes	No or unknown
1811	4	-0.0827023	Australia	South Pacific	Pacific	Other	Subtropics	Tropics	SH	Southern		Mix of Pacific & Indian Oceans - but using Pacific given Sydney data	Yes	Yes	No or unknown
1811	5	-0.141125	Australia	South Pacific	Pacific	Other	Subtropics	Tropics	SH	Southern		Mix of Pacific & Indian Oceans - but using Pacific given Sydney data	Yes	Yes	No or unknown
1811	6	-0.261324	Australia	South Pacific	Pacific	Other	Subtropics	Tropics	SH	Southern		Mix of Pacific & Indian Oceans - but using Pacific given Sydney data	Yes	Yes	No or unknown
1811	7	-0.443766	Australia	South Pacific	Pacific	Other	Subtropics	Tropics	SH	Southern		Mix of Pacific & Indian Oceans - but using Pacific given Sydney data	Yes	Yes	No or unknown
1811	8	-0.393723	Australia	South Pacific	Pacific	Other	Subtropics	Tropics	SH	Southern		Mix of Pacific & Indian Oceans - but using Pacific given Sydney data	Yes	Yes	No or unknown
1811	9	-0.412092	Australia	South Pacific	Pacific	Other	Subtropics	Tropics	SH	Southern		Mix of Pacific & Indian Oceans - but using Pacific given Sydney data	Yes	Yes	No or unknown
1811	10	-0.348686	Australia	South Pacific	Pacific	Other	Subtropics	Tropics	SH	Southern		Mix of Pacific & Indian Oceans - but using Pacific given Sydney data	Yes	Yes	No or unknown
1811	11	-0.0573079	Australia	South Pacific	Pacific	Other	Subtropics	Tropics	SH	Southern		Mix of Pacific & Indian Oceans - but using Pacific given Sydney data	Yes	Yes	No or unknown
1811	12	-0.176095	Australia	South Pacific	Pacific	Other	Subtropics	Tropics	SH	Southern		Mix of Pacific & Indian Oceans - but using Pacific given Sydney data	Yes	Yes	No or unknown
1812	1	0.156163	Australia	South Pacific	Pacific	Other	Subtropics	Tropics	SH	Southern		Mix of Pacific & Indian Oceans - but using Pacific given Sydney data	Yes	Yes	No or unknown
1812	2	-0.204734	Australia	South Pacific	Pacific	Other	Subtropics	Tropics	SH	Southern		Mix of Pacific & Indian Oceans - but using Pacific given Sydney data	Yes	Yes	No or unknown
1812	3	-0.186932	Australia	South Pacific	Pacific	Other	Subtropics	Tropics	SH	Southern		Mix of Pacific & Indian Oceans - but using Pacific given Sydney data	Yes	Yes	No or unknown
1812	4	-0.06381	Australia	South Pacific	Pacific	Other	Subtropics	Tropics	SH	Southern		Mix of Pacific & Indian Oceans - but using Pacific given Sydney data	Yes	Yes	No or unknown
1812	5	-0.386919	Australia	South Pacific	Pacific	Other	Subtropics	Tropics	SH	Southern		Mix of Pacific & Indian Oceans - but using Pacific given Sydney data	Yes	Yes	No or unknown
1812	6	-0.241498	Australia	South Pacific	Pacific	Other	Subtropics	Tropics	SH	Southern		Mix of Pacific & Indian Oceans - but using Pacific given Sydney data	Yes	Yes	No or unknown
1812	7	-0.12365	Australia	South Pacific	Pacific	Other	Subtropics	Tropics	SH	Southern		Mix of Pacific & Indian Oceans - but using Pacific given Sydney data	Yes	Yes	No or unknown
1812	8	-0.267523	Australia	South Pacific	Pacific	Other	Subtropics	Tropics	SH	Southern		Mix of Pacific & Indian Oceans - but using Pacific given Sydney data	Yes	Yes	No or unknown
1812	9	-0.343625	Australia	South Pacific	Pacific	Other	Subtropics	Tropics	SH	Southern		Mix of Pacific & Indian Oceans - but using Pacific given Sydney data	Yes	Yes	No or unknown
1812	10	-0.176643	Australia	South Pacific	Pacific	Other	Subtropics	Tropics	SH	Southern		Mix of Pacific & Indian Oceans - but using Pacific given Sydney data	Yes	Yes	No or unknown
1812	11	0.137003	Australia	South Pacific	Pacific	Other	Subtropics	Tropics	SH	Southern		Mix of Pacific & Indian Oceans - but using Pacific given Sydney data	Yes	Yes	No or unknown
1812	12	0.0969381	Australia	South Pacific	Pacific	Other	Subtropics	Tropics	SH	Southern		Mix of Pacific & Indian Oceans - but using Pacific given Sydney data	Yes	Yes	No or unknown
1813	1	-0.0895933	Australia	South Pacific	Pacific	Other	Subtropics	Tropics	SH	Southern		Mix of Pacific & Indian Oceans - but using Pacific given Sydney data	Yes	Yes	No or unknown
1813	2	-0.388174	Australia	South Pacific	Pacific	Other	Subtropics	Tropics	SH	Southern		Mix of Pacific & Indian Oceans - but using Pacific given Sydney data	Yes	Yes	No or unknown
1813	3	-0.0933348	Australia	South Pacific	Pacific	Other	Subtropics	Tropics	SH	Southern		Mix of Pacific & Indian Oceans - but using Pacific given Sydney data	Yes	Yes	No or unknown
1813	4	-0.0329243	Australia	South Pacific	Pacific	Other	Subtropics	Tropics	SH	Southern		Mix of Pacific & Indian Oceans - but using Pacific given Sydney data	Yes	Yes	No or unknown
1813	5	-0.155374	Australia	South Pacific	Pacific	Other	Subtropics	Tropics	SH	Southern		Mix of Pacific & Indian Oceans - but using Pacific given Sydney data	Yes	Yes	No or unknown
1813	6	-0.176408	Australia	South Pacific	Pacific	Other	Subtropics	Tropics	SH	Southern		Mix of Pacific & Indian Oceans - but using Pacific given Sydney data	Yes	Yes	No or unknown
1813	7	-0.298784	Australia	South Pacific	Pacific	Other	Subtropics	Tropics	SH	Southern		Mix of Pacific & Indian Oceans - but using Pacific given Sydney data	Yes	Yes	No or unknown
1813	8	-0.199203	Australia	South Pacific	Pacific	Other	Subtropics	Tropics	SH	Southern		Mix of Pacific & Indian Oceans - but using Pacific given Sydney data	Yes	Yes	No or unknown
1813	9	-0.325053	Australia	South Pacific	Pacific	Other	Subtropics	Tropics	SH	Southern		Mix of Pacific & Indian Oceans - but using Pacific given Sydney data	Yes	Yes	No or unknown
1813	10	-0.182985	Australia	South Pacific	Pacific	Other	Subtropics	Tropics	SH	Southern		Mix of Pacific & Indian Oceans - but using Pacific given Sydney data	Yes	Yes	No or unknown
1813	11	-0.160486	Australia	South Pacific	Pacific	Other	Subtropics	Tropics	SH	Southern		Mix of Pacific & Indian Oceans - but using Pacific given Sydney data	Yes	Yes	No or unknown
1813	12	0.117341	Australia	South Pacific	Pacific	Other	Subtropics	Tropics	SH	Southern		Mix of Pacific & Indian Oceans - but using Pacific given Sydney data	Yes	Yes	No or unknown
1814	1	-0.122985	Australia	South Pacific	Pacific	Other	Subtropics	Tropics	SH	Southern		Mix of Pacific & Indian Oceans - but using Pacific given Sydney data	Yes	Yes	No or unknown
1814	2	-0.0563313	Australia	South Pacific	Pacific	Other	Subtropics	Tropics	SH	Southern		Mix of Pacific & Indian Oceans - but using Pacific given Sydney data	Yes	Yes	No or unknown
1814	3	-0.180068	Australia	South Pacific	Pacific	Other	Subtropics	Tropics	SH	Southern		Mix of Pacific & Indian Oceans - but using Pacific given Sydney data	Yes	Yes	No or unknown
1814	4	-0.144773	Australia	South Pacific	Pacific	Other	Subtropics	Tropics	SH	Southern		Mix of Pacific & Indian Oceans - but using Pacific given Sydney data	Yes	Yes	No or unknown
1814	5	-0.158333	Australia	South Pacific	Pacific	Other	Subtropics	Tropics	SH	Southern		Mix of Pacific & Indian Oceans - but using Pacific given Sydney data	Yes	Yes	No or unknown
1814	6	-0.370579	Australia	South Pacific	Pacific	Other	Subtropics	Tropics	SH	Southern		Mix of Pacific & Indian Oceans - but using Pacific given Sydney data	Yes	Yes	No or unknown
1814	7	-0.36613	Australia	South Pacific	Pacific	Other	Subtropics	Tropics	SH	Southern		Mix of Pacific & Indian Oceans - but using Pacific given Sydney data	Yes	Yes	No or unknown
1814	8	-0.290155	Australia	South Pacific	Pacific	Other	Subtropics	Tropics	SH	Southern		Mix of Pacific & Indian Oceans - but using Pacific given Sydney data	Yes	Yes	No or unknown
1814	9	-0.199723	Australia	South Pacific	Pacific	Other	Subtropics	Tropics	SH	Southern		Mix of Pacific & Indian Oceans - but using Pacific given Sydney data	Yes	Yes	No or unknown
1814	10	-0.479017	Australia	South Pacific	Pacific	Other	Subtropics	Tropics	SH	Southern		Mix of Pacific & Indian Oceans - but using Pacific given Sydney data	Yes	Yes	No or unknown
1814	11	-0.394882	Australia	South Pacific	Pacific	Other	Subtropics	Tropics	SH	Southern		Mix of Pacific & Indian Oceans - but using Pacific given Sydney data	Yes	Yes	No or unknown
1814	12	-0.180581	Australia	South Pacific	Pacific	Other	Subtropics	Tropics	SH	Southern		Mix of Pacific & Indian Oceans - but using Pacific given Sydney data	Yes	Yes	No or unknown
1815	1	-0.0709909	Australia	South Pacific	Pacific	Other	Subtropics	Tropics	SH	Southern		Mix of Pacific & Indian Oceans - but using Pacific given Sydney data	Yes	Yes	No or unknown
1815	2	-0.171783	Australia	South Pacific	Pacific	Other	Subtropics	Tropics	SH	Southern		Mix of Pacific & Indian Oceans - but using Pacific given Sydney data	Yes	Yes	No or unknown
1815	3	-0.226666	Australia	South Pacific	Pacific	Other	Subtropics	Tropics	SH	Southern		Mix of Pacific & Indian Oceans - but using Pacific given Sydney data	Yes	Yes	No or unknown
1815	4	-0.228855	Australia	South Pacific	Pacific	Other	Subtropics	Tropics	SH	Southern		Mix of Pacific & Indian Oceans - but using Pacific given Sydney data	Yes	Yes	No or unknown
1815	5	-0.213285	Australia	South Pacific	Pacific	Other	Subtropics	Tropics	SH	Southern		Mix of Pacific & Indian Oceans - but using Pacific given Sydney data	Yes	Yes	No or unknown
1815	6	-0.323817	Australia	South Pacific	Pacific	Other	Subtropics	Tropics	SH	Southern		Mix of Pacific & Indian Oceans - but using Pacific given Sydney data	Yes	Yes	No or unknown
1815	7	-0.47459	Australia	South Pacific	Pacific	Other	Subtropics	Tropics	SH	Southern		Mix of Pacific & Indian Oceans - but using Pacific given Sydney data	Yes	Yes	No or unknown
1815	8	-0.545871	Australia	South Pacific	Pacific	Other	Subtropics	Tropics	SH	Southern		Mix of Pacific & Indian Oceans - but using Pacific given Sydney data	Yes	Yes	No or unknown
1815	9	-0.193129	Australia	South Pacific	Pacific	Other	Subtropics	Tropics	SH	Southern		Mix of Pacific & Indian Oceans - but using Pacific given Sydney data	Yes	Yes	No or unknown
1815	10	-0.561016	Australia	South Pacific	Pacific	Other	Subtropics	Tropics	SH	Southern		Mix of Pacific & Indian Oceans - but using Pacific given Sydney data	Yes	Yes	No or unknown
1815	11	-0.686495	Australia	South Pacific	Pacific	Other	Subtropics	Tropics	SH	Southern		Mix of Pacific & Indian Oceans - but using Pacific given Sydney data	Yes	Yes	No or unknown
1815	12	-0.497853	Australia	South Pacific	Pacific	Other	Subtropics	Tropics	SH	Southern		Mix of Pacific & Indian Oceans - but using Pacific given Sydney data	Yes	Yes	No or unknown
1816	1	-0.367551	Australia	South Pacific	Pacific	Other	Subtropics	Tropics	SH	Southern		Mix of Pacific & Indian Oceans - but using Pacific given Sydney data	Yes	Yes	No or unknown
1816	2	-0.343242	Australia	South Pacific	Pacific	Other	Subtropics	Tropics	SH	Southern		Mix of Pacific & Indian Oceans - but using Pacific given Sydney data	Yes	Yes	No or unknown
1816	3	-0.30396	Australia	South Pacific	Pacific	Other	Subtropics	Tropics	SH	Southern		Mix of Pacific & Indian Oceans - but using Pacific given Sydney data	Yes	Yes	No or unknown
1816	4	-0.524217	Australia	South Pacific	Pacific	Other	Subtropics	Tropics	SH	Southern		Mix of Pacific & Indian Oceans - but using Pacific given Sydney data	Yes	Yes	No or unknown
1816	5	-0.293744	Australia	South Pacific	Pacific	Other	Subtropics	Tropics	SH	Southern		Mix of Pacific & Indian Oceans - but using Pacific given Sydney data	Yes	Yes	No or unknown
1816	6	-0.523485	Australia	South Pacific	Pacific	Other	Subtropics	Tropics	SH	Southern		Mix of Pacific & Indian Oceans - but using Pacific given Sydney data	Yes	Yes	No or unknown
1816	7	-0.643921	Australia	South Pacific	Pacific	Other	Subtropics	Tropics	SH	Southern		Mix of Pacific & Indian Oceans - but using Pacific given Sydney data	Yes	Yes	No or unknown
1816	8	-0.684202	Australia	South Pacific	Pacific	Other	Subtropics	Tropics	SH	Southern		Mix of Pacific & Indian Oceans - but using Pacific given Sydney data	Yes	Yes	No or unknown
1816	9	-0.725757	Australia	South Pacific	Pacific	Other	Subtropics	Tropics	SH	Southern		Mix of Pacific & Indian Oceans - but using Pacific given Sydney data	Yes	Yes	No or unknown
1816	10	-0.706699	Australia	South Pacific	Pacific	Other	Subtropics	Tropics	SH	Southern		Mix of Pacific & Indian Oceans - but using Pacific given Sydney data	Yes	Yes	No or unknown
1816	11	-0.698105	Australia	South Pacific	Pacific	Other	Subtropics	Tropics	SH	Southern		Mix of Pacific & Indian Oceans - but using Pacific given Sydney data	Yes	Yes	No or unknown
1816	12	-0.488633	Australia	South Pacific	Pacific	Other	Subtropics	Tropics	SH	Southern		Mix of Pacific & Indian Oceans - but using Pacific given Sydney data	Yes	Yes	No or unknown
1817	1	-0.50002	Australia	South Pacific	Pacific	Other	Subtropics	Tropics	SH	Southern		Mix of Pacific & Indian Oceans - but using Pacific given Sydney data	Yes	Yes	No or unknown
1817	2	-0.289068	Australia	South Pacific	Pacific	Other	Subtropics	Tropics	SH	Southern		Mix of Pacific & Indian Oceans - but using Pacific given Sydney data	Yes	Yes	No or unknown
1817	3	-0.291503	Australia	South Pacific	Pacific	Other	Subtropics	Tropics	SH	Southern		Mix of Pacific & Indian Oceans - but using Pacific given Sydney data	Yes	Yes	No or unknown
1817	4	-0.556417	Australia	South Pacific	Pacific	Other	Subtropics	Tropics	SH	Southern		Mix of Pacific & Indian Oceans - but using Pacific given Sydney data	Yes	Yes	No or unknown
1817	5	-0.427608	Australia	South Pacific	Pacific	Other	Subtropics	Tropics	SH	Southern		Mix of Pacific & Indian Oceans - but using Pacific given Sydney data	Yes	Yes	No or unknown
1817	6	-0.459919	Australia	South Pacific	Pacific	Other	Subtropics	Tropics	SH	Southern		Mix of Pacific & Indian Oceans - but using Pacific given Sydney data	Yes	Yes	No or unknown
1817	7	-0.622254	Australia	South Pacific	Pacific	Other	Subtropics	Tropics	SH	Southern		Mix of Pacific & Indian Oceans - but using Pacific given Sydney data	Yes	Yes	No or unknown
1817	8	-0.678208	Australia	South Pacific	Pacific	Other	Subtropics	Tropics	SH	Southern		Mix of Pacific & Indian Oceans - but using Pacific given Sydney data	Yes	Yes	No or unknown
1817	9	-0.778271	Australia	South Pacific	Pacific	Other	Subtropics	Tropics	SH	Southern		Mix of Pacific & Indian Oceans - but using Pacific given Sydney data	Yes	Yes	No or unknown
1817	10	-0.595371	Australia	South Pacific	Pacific	Other	Subtropics	Tropics	SH	Southern		Mix of Pacific & Indian Oceans - but using Pacific given Sydney data	Yes	Yes	No or unknown
1817	11	-0.480182	Australia	South Pacific	Pacific	Other	Subtropics	Tropics	SH	Southern		Mix of Pacific & Indian Oceans - but using Pacific given Sydney data	Yes	Yes	No or unknown
1817	12	-0.713924	Australia	South Pacific	Pacific	Other	Subtropics	Tropics	SH	Southern		Mix of Pacific & Indian Oceans - but using Pacific given Sydney data	Yes	Yes	No or unknown
1818	1	-0.371717	Australia	South Pacific	Pacific	Other	Subtropics	Tropics	SH	Southern		Mix of Pacific & Indian Oceans - but using Pacific given Sydney data	Yes	Yes	No or unknown
1818	2	-0.153066	Australia	South Pacific	Pacific	Other	Subtropics	Tropics	SH	Southern		Mix of Pacific & Indian Oceans - but using Pacific given Sydney data	Yes	Yes	No or unknown
1818	3	-0.328112	Australia	South Pacific	Pacific	Other	Subtropics	Tropics	SH	Southern		Mix of Pacific & Indian Oceans - but using Pacific given Sydney data	Yes	Yes	No or unknown
1818	4	-0.364339	Australia	South Pacific	Pacific	Other	Subtropics	Tropics	SH	Southern		Mix of Pacific & Indian Oceans - but using Pacific given Sydney data	Yes	Yes	No or unknown
1818	5	-0.568799	Australia	South Pacific	Pacific	Other	Subtropics	Tropics	SH	Southern		Mix of Pacific & Indian Oceans - but using Pacific given Sydney data	Yes	Yes	No or unknown
1818	6	-0.24792	Australia	South Pacific	Pacific	Other	Subtropics	Tropics	SH	Southern		Mix of Pacific & Indian Oceans - but using Pacific given Sydney data	Yes	Yes	No or unknown
1818	7	-0.477405	Australia	South Pacific	Pacific	Other	Subtropics	Tropics	SH	Southern		Mix of Pacific & Indian Oceans - but using Pacific given Sydney data	Yes	Yes	No or unknown
1818	8	-0.378115	Australia	South Pacific	Pacific	Other	Subtropics	Tropics	SH	Southern		Mix of Pacific & Indian Oceans - but using Pacific given Sydney data	Yes	Yes	No or unknown
1818	9	-0.425288	Australia	South Pacific	Pacific	Other	Subtropics	Tropics	SH	Southern		Mix of Pacific & Indian Oceans - but using Pacific given Sydney data	Yes	Yes	No or unknown
1818	10	-0.497688	Australia	South Pacific	Pacific	Other	Subtropics	Tropics	SH	Southern		Mix of Pacific & Indian Oceans - but using Pacific given Sydney data	Yes	Yes	No or unknown
1818	11	-0.409004	Australia	South Pacific	Pacific	Other	Subtropics	Tropics	SH	Southern		Mix of Pacific & Indian Oceans - but using Pacific given Sydney data	Yes	Yes	No or unknown
1818	12	-0.146754	Australia	South Pacific	Pacific	Other	Subtropics	Tropics	SH	Southern		Mix of Pacific & Indian Oceans - but using Pacific given Sydney data	Yes	Yes	No or unknown
1819	1	-0.342336	Australia	South Pacific	Pacific	Other	Subtropics	Tropics	SH	Southern		Mix of Pacific & Indian Oceans - but using Pacific given Sydney data	Yes	Yes	No or unknown
1819	2	-0.25999	Australia	South Pacific	Pacific	Other	Subtropics	Tropics	SH	Southern		Mix of Pacific & Indian Oceans - but using Pacific given Sydney data	Yes	Yes	No or unknown
1819	3	-0.0866191	Australia	South Pacific	Pacific	Other	Subtropics	Tropics	SH	Southern		Mix of Pacific & Indian Oceans - but using Pacific given Sydney data	Yes	Yes	No or unknown
1819	4	-0.343296	Australia	South Pacific	Pacific	Other	Subtropics	Tropics	SH	Southern		Mix of Pacific & Indian Oceans - but using Pacific given Sydney data	Yes	Yes	No or unknown
1819	5	-0.389766	Australia	South Pacific	Pacific	Other	Subtropics	Tropics	SH	Southern		Mix of Pacific & Indian Oceans - but using Pacific given Sydney data	Yes	Yes	No or unknown
1819	6	-0.30621	Australia	South Pacific	Pacific	Other	Subtropics	Tropics	SH	Southern		Mix of Pacific & Indian Oceans - but using Pacific given Sydney data	Yes	Yes	No or unknown
1819	7	-0.461878	Australia	South Pacific	Pacific	Other	Subtropics	Tropics	SH	Southern		Mix of Pacific & Indian Oceans - but using Pacific given Sydney data	Yes	Yes	No or unknown
1819	8	-0.57473	Australia	South Pacific	Pacific	Other	Subtropics	Tropics	SH	Southern		Mix of Pacific & Indian Oceans - but using Pacific given Sydney data	Yes	Yes	No or unknown
1819	9	-0.47446	Australia	South Pacific	Pacific	Other	Subtropics	Tropics	SH	Southern		Mix of Pacific & Indian Oceans - but using Pacific given Sydney data	Yes	Yes	No or unknown
1819	10	-0.546917	Australia	South Pacific	Pacific	Other	Subtropics	Tropics	SH	Southern		Mix of Pacific & Indian Oceans - but using Pacific given Sydney data	Yes	Yes	No or unknown
1819	11	-0.543327	Australia	South Pacific	Pacific	Other	Subtropics	Tropics	SH	Southern		Mix of Pacific & Indian Oceans - but using Pacific given Sydney data	Yes	Yes	No or unknown
1819	12	-0.426532	Australia	South Pacific	Pacific	Other	Subtropics	Tropics	SH	Southern		Mix of Pacific & Indian Oceans - but using Pacific given Sydney data	Yes	Yes	No or unknown
1820	1	-0.266334	Australia	South Pacific	Pacific	Other	Subtropics	Tropics	SH	Southern		Mix of Pacific & Indian Oceans - but using Pacific given Sydney data	Yes	Yes	No or unknown
1820	2	-0.309307	Australia	South Pacific	Pacific	Other	Subtropics	Tropics	SH	Southern		Mix of Pacific & Indian Oceans - but using Pacific given Sydney data	Yes	Yes	No or unknown
1820	3	-0.241099	Australia	South Pacific	Pacific	Other	Subtropics	Tropics	SH	Southern		Mix of Pacific & Indian Oceans - but using Pacific given Sydney data	Yes	Yes	No or unknown
1820	4	-0.132885	Australia	South Pacific	Pacific	Other	Subtropics	Tropics	SH	Southern		Mix of Pacific & Indian Oceans - but using Pacific given Sydney data	Yes	Yes	No or unknown
1820	5	-0.506266	Australia	South Pacific	Pacific	Other	Subtropics	Tropics	SH	Southern		Mix of Pacific & Indian Oceans - but using Pacific given Sydney data	Yes	Yes	No or unknown
1820	6	-0.291227	Australia	South Pacific	Pacific	Other	Subtropics	Tropics	SH	Southern		Mix of Pacific & Indian Oceans - but using Pacific given Sydney data	Yes	Yes	No or unknown
1820	7	-0.237096	Australia	South Pacific	Pacific	Other	Subtropics	Tropics	SH	Southern		Mix of Pacific & Indian Oceans - but using Pacific given Sydney data	Yes	Yes	No or unknown
1820	8	-0.325619	Australia	South Pacific	Pacific	Other	Subtropics	Tropics	SH	Southern		Mix of Pacific & Indian Oceans - but using Pacific given Sydney data	Yes	Yes	No or unknown
1820	9	-0.328065	Australia	South Pacific	Pacific	Other	Subtropics	Tropics	SH	Southern		Mix of Pacific & Indian Oceans - but using Pacific given Sydney data	Yes	Yes	No or unknown
1820	10	-0.27808	Australia	South Pacific	Pacific	Other	Subtropics	Tropics	SH	Southern		Mix of Pacific & Indian Oceans - but using Pacific given Sydney data	Yes	Yes	No or unknown
1820	11	-0.441131	Australia	South Pacific	Pacific	Other	Subtropics	Tropics	SH	Southern		Mix of Pacific & Indian Oceans - but using Pacific given Sydney data	Yes	Yes	No or unknown
1820	12	-0.545981	Australia	South Pacific	Pacific	Other	Subtropics	Tropics	SH	Southern		Mix of Pacific & Indian Oceans - but using Pacific given Sydney data	Yes	Yes	No or unknown
1821	1	-0.392164	Australia	South Pacific	Pacific	Other	Subtropics	Tropics	SH	Southern		Mix of Pacific & Indian Oceans - but using Pacific given Sydney data	Yes	Yes	No or unknown
1821	2	-0.478452	Australia	South Pacific	Pacific	Other	Subtropics	Tropics	SH	Southern		Mix of Pacific & Indian Oceans - but using Pacific given Sydney data	Yes	Yes	No or unknown
1821	3	-0.297139	Australia	South Pacific	Pacific	Other	Subtropics	Tropics	SH	Southern		Mix of Pacific & Indian Oceans - but using Pacific given Sydney data	Yes	Yes	No or unknown
1821	4	-0.353618	Australia	South Pacific	Pacific	Other	Subtropics	Tropics	SH	Southern		Mix of Pacific & Indian Oceans - but using Pacific given Sydney data	Yes	Yes	No or unknown
1821	5	-0.369725	Australia	South Pacific	Pacific	Other	Subtropics	Tropics	SH	Southern		Mix of Pacific & Indian Oceans - but using Pacific given Sydney data	Yes	Yes	No or unknown
1821	6	-0.330074	Australia	South Pacific	Pacific	Other	Subtropics	Tropics	SH	Southern		Mix of Pacific & Indian Oceans - but using Pacific given Sydney data	Yes	Yes	No or unknown
1821	7	-0.421826	Australia	South Pacific	Pacific	Other	Subtropics	Tropics	SH	Southern		Mix of Pacific & Indian Oceans - but using Pacific given Sydney data	Yes	Yes	No or unknown
1821	8	-0.37803	Australia	South Pacific	Pacific	Other	Subtropics	Tropics	SH	Southern		Mix of Pacific & Indian Oceans - but using Pacific given Sydney data	Yes	Yes	No or unknown
1821	9	-0.365877	Australia	South Pacific	Pacific	Other	Subtropics	Tropics	SH	Southern		Mix of Pacific & Indian Oceans - but using Pacific given Sydney data	Yes	Yes	No or unknown
1821	10	-0.617664	Australia	South Pacific	Pacific	Other	Subtropics	Tropics	SH	Southern		Mix of Pacific & Indian Oceans - but using Pacific given Sydney data	Yes	Yes	No or unknown
1821	11	-0.236681	Australia	South Pacific	Pacific	Other	Subtropics	Tropics	SH	Southern		Mix of Pacific & Indian Oceans - but using Pacific given Sydney data	Yes	Yes	No or unknown
1821	12	-0.325316	Australia	South Pacific	Pacific	Other	Subtropics	Tropics	SH	Southern		Mix of Pacific & Indian Oceans - but using Pacific given Sydney data	Yes	Yes	No or unknown
1822	1	-0.455305	Australia	South Pacific	Pacific	Other	Subtropics	Tropics	SH	Southern		Mix of Pacific & Indian Oceans - but using Pacific given Sydney data	Yes	Yes	No or unknown
1822	2	-0.0932748	Australia	South Pacific	Pacific	Other	Subtropics	Tropics	SH	Southern		Mix of Pacific & Indian Oceans - but using Pacific given Sydney data	Yes	Yes	No or unknown
1822	3	-0.109479	Australia	South Pacific	Pacific	Other	Subtropics	Tropics	SH	Southern		Mix of Pacific & Indian Oceans - but using Pacific given Sydney data	Yes	Yes	No or unknown
1822	4	-0.163681	Australia	South Pacific	Pacific	Other	Subtropics	Tropics	SH	Southern		Mix of Pacific & Indian Oceans - but using Pacific given Sydney data	Yes	Yes	No or unknown
1822	5	-0.316623	Australia	South Pacific	Pacific	Other	Subtropics	Tropics	SH	Southern		Mix of Pacific & Indian Oceans - but using Pacific given Sydney data	Yes	Yes	No or unknown
1822	6	-0.324609	Australia	South Pacific	Pacific	Other	Subtropics	Tropics	SH	Southern		Mix of Pacific & Indian Oceans - but using Pacific given Sydney data	Yes	Yes	No or unknown
1822	7	-0.390357	Australia	South Pacific	Pacific	Other	Subtropics	Tropics	SH	Southern		Mix of Pacific & Indian Oceans - but using Pacific given Sydney data	Yes	Yes	No or unknown
1822	8	-0.221804	Australia	South Pacific	Pacific	Other	Subtropics	Tropics	SH	Southern		Mix of Pacific & Indian Oceans - but using Pacific given Sydney data	Yes	Yes	No or unknown
1822	9	-0.38747	Australia	South Pacific	Pacific	Other	Subtropics	Tropics	SH	Southern		Mix of Pacific & Indian Oceans - but using Pacific given Sydney data	Yes	Yes	No or unknown
1822	10	-0.300455	Australia	South Pacific	Pacific	Other	Subtropics	Tropics	SH	Southern		Mix of Pacific & Indian Oceans - but using Pacific given Sydney data	Yes	Yes	No or unknown
1822	11	-0.345384	Australia	South Pacific	Pacific	Other	Subtropics	Tropics	SH	Southern		Mix of Pacific & Indian Oceans - but using Pacific given Sydney data	Yes	Yes	No or unknown
1822	12	-0.296407	Australia	South Pacific	Pacific	Other	Subtropics	Tropics	SH	Southern		Mix of Pacific & Indian Oceans - but using Pacific given Sydney data	Yes	Yes	No or unknown
1823	1	-0.119756	Australia	South Pacific	Pacific	Other	Subtropics	Tropics	SH	Southern		Mix of Pacific & Indian Oceans - but using Pacific given Sydney data	Yes	Yes	No or unknown
1823	2	-0.154321	Australia	South Pacific	Pacific	Other	Subtropics	Tropics	SH	Southern		Mix of Pacific & Indian Oceans - but using Pacific given Sydney data	Yes	Yes	No or unknown
1823	3	-0.0799472	Australia	South Pacific	Pacific	Other	Subtropics	Tropics	SH	Southern		Mix of Pacific & Indian Oceans - but using Pacific given Sydney data	Yes	Yes	No or unknown
1823	4	-0.0279327	Australia	South Pacific	Pacific	Other	Subtropics	Tropics	SH	Southern		Mix of Pacific & Indian Oceans - but using Pacific given Sydney data	Yes	Yes	No or unknown
1823	5	-0.321985	Australia	South Pacific	Pacific	Other	Subtropics	Tropics	SH	Southern		Mix of Pacific & Indian Oceans - but using Pacific given Sydney data	Yes	Yes	No or unknown
1823	6	-0.392454	Australia	South Pacific	Pacific	Other	Subtropics	Tropics	SH	Southern		Mix of Pacific & Indian Oceans - but using Pacific given Sydney data	Yes	Yes	No or unknown
1823	7	-0.265525	Australia	South Pacific	Pacific	Other	Subtropics	Tropics	SH	Southern		Mix of Pacific & Indian Oceans - but using Pacific given Sydney data	Yes	Yes	No or unknown
1823	8	-0.257325	Australia	South Pacific	Pacific	Other	Subtropics	Tropics	SH	Southern		Mix of Pacific & Indian Oceans - but using Pacific given Sydney data	Yes	Yes	No or unknown
1823	9	-0.312917	Australia	South Pacific	Pacific	Other	Subtropics	Tropics	SH	Southern		Mix of Pacific & Indian Oceans - but using Pacific given Sydney data	Yes	Yes	No or unknown
1823	10	-0.150942	Australia	South Pacific	Pacific	Other	Subtropics	Tropics	SH	Southern		Mix of Pacific & Indian Oceans - but using Pacific given Sydney data	Yes	Yes	No or unknown
1823	11	-0.270967	Australia	South Pacific	Pacific	Other	Subtropics	Tropics	SH	Southern		Mix of Pacific & Indian Oceans - but using Pacific given Sydney data	Yes	Yes	No or unknown
1823	12	-0.305755	Australia	South Pacific	Pacific	Other	Subtropics	Tropics	SH	Southern		Mix of Pacific & Indian Oceans - but using Pacific given Sydney data	Yes	Yes	No or unknown
1824	1	-0.247882	Australia	South Pacific	Pacific	Other	Subtropics	Tropics	SH	Southern		Mix of Pacific & Indian Oceans - but using Pacific given Sydney data	Yes	Yes	No or unknown
1824	2	-0.222734	Australia	South Pacific	Pacific	Other	Subtropics	Tropics	SH	Southern		Mix of Pacific & Indian Oceans - but using Pacific given Sydney data	Yes	Yes	No or unknown
1824	3	-0.396756	Australia	South Pacific	Pacific	Other	Subtropics	Tropics	SH	Southern		Mix of Pacific & Indian Oceans - but using Pacific given Sydney data	Yes	Yes	No or unknown
1824	4	-0.247646	Australia	South Pacific	Pacific	Other	Subtropics	Tropics	SH	Southern		Mix of Pacific & Indian Oceans - but using Pacific given Sydney data	Yes	Yes	No or unknown
1824	5	-0.252651	Australia	South Pacific	Pacific	Other	Subtropics	Tropics	SH	Southern		Mix of Pacific & Indian Oceans - but using Pacific given Sydney data	Yes	Yes	No or unknown
1824	6	-0.363518	Australia	South Pacific	Pacific	Other	Subtropics	Tropics	SH	Southern		Mix of Pacific & Indian Oceans - but using Pacific given Sydney data	Yes	Yes	No or unknown
1824	7	-0.132719	Australia	South Pacific	Pacific	Other	Subtropics	Tropics	SH	Southern		Mix of Pacific & Indian Oceans - but using Pacific given Sydney data	Yes	Yes	No or unknown
1824	8	-0.323399	Australia	South Pacific	Pacific	Other	Subtropics	Tropics	SH	Southern		Mix of Pacific & Indian Oceans - but using Pacific given Sydney data	Yes	Yes	No or unknown
1824	9	-0.106366	Australia	South Pacific	Pacific	Other	Subtropics	Tropics	SH	Southern		Mix of Pacific & Indian Oceans - but using Pacific given Sydney data	Yes	Yes	No or unknown
1824	10	-0.433596	Australia	South Pacific	Pacific	Other	Subtropics	Tropics	SH	Southern		Mix of Pacific & Indian Oceans - but using Pacific given Sydney data	Yes	Yes	No or unknown
1824	11	-0.109911	Australia	South Pacific	Pacific	Other	Subtropics	Tropics	SH	Southern		Mix of Pacific & Indian Oceans - but using Pacific given Sydney data	Yes	Yes	No or unknown
1824	12	-0.254306	Australia	South Pacific	Pacific	Other	Subtropics	Tropics	SH	Southern		Mix of Pacific & Indian Oceans - but using Pacific given Sydney data	Yes	Yes	No or unknown
1825	1	-0.0243143	Australia	South Pacific	Pacific	Other	Subtropics	Tropics	SH	Southern		Mix of Pacific & Indian Oceans - but using Pacific given Sydney data	Yes	Yes	No or unknown
1825	2	-0.0949685	Australia	South Pacific	Pacific	Other	Subtropics	Tropics	SH	Southern		Mix of Pacific & Indian Oceans - but using Pacific given Sydney data	Yes	Yes	No or unknown
1825	3	-0.371615	Australia	South Pacific	Pacific	Other	Subtropics	Tropics	SH	Southern		Mix of Pacific & Indian Oceans - but using Pacific given Sydney data	Yes	Yes	No or unknown
1825	4	-0.148695	Australia	South Pacific	Pacific	Other	Subtropics	Tropics	SH	Southern		Mix of Pacific & Indian Oceans - but using Pacific given Sydney data	Yes	Yes	No or unknown
1825	5	-0.176113	Australia	South Pacific	Pacific	Other	Subtropics	Tropics	SH	Southern		Mix of Pacific & Indian Oceans - but using Pacific given Sydney data	Yes	Yes	No or unknown
1825	6	-0.129309	Australia	South Pacific	Pacific	Other	Subtropics	Tropics	SH	Southern		Mix of Pacific & Indian Oceans - but using Pacific given Sydney data	Yes	Yes	No or unknown
1825	7	-0.0991896	Australia	South Pacific	Pacific	Other	Subtropics	Tropics	SH	Southern		Mix of Pacific & Indian Oceans - but using Pacific given Sydney data	Yes	Yes	No or unknown
1825	8	0.0360347	Australia	South Pacific	Pacific	Other	Subtropics	Tropics	SH	Southern		Mix of Pacific & Indian Oceans - but using Pacific given Sydney data	Yes	Yes	No or unknown
1825	9	-0.172241	Australia	South Pacific	Pacific	Other	Subtropics	Tropics	SH	Southern		Mix of Pacific & Indian Oceans - but using Pacific given Sydney data	Yes	Yes	No or unknown
1825	10	-0.122267	Australia	South Pacific	Pacific	Other	Subtropics	Tropics	SH	Southern		Mix of Pacific & Indian Oceans - but using Pacific given Sydney data	Yes	Yes	No or unknown
1825	11	-0.127493	Australia	South Pacific	Pacific	Other	Subtropics	Tropics	SH	Southern		Mix of Pacific & Indian Oceans - but using Pacific given Sydney data	Yes	Yes	No or unknown
1825	12	-0.095378	Australia	South Pacific	Pacific	Other	Subtropics	Tropics	SH	Southern		Mix of Pacific & Indian Oceans - but using Pacific given Sydney data	Yes	Yes	No or unknown
1809	1	0.116954	Borneo		Pacific	Other	Tropics	Tropics				On equator - so exclude from hemisphere analysis & Sth Pacific analysis. but mainly SH; Mainly Pacific Ocean - but bit Indian	Yes	No or unknown	No or unknown
1809	2	0.219509	Borneo		Pacific	Other	Tropics	Tropics				On equator - so exclude from hemisphere analysis & Sth Pacific analysis. but mainly SH; Mainly Pacific Ocean - but bit Indian	Yes	No or unknown	No or unknown
1809	3	0.0924556	Borneo		Pacific	Other	Tropics	Tropics				On equator - so exclude from hemisphere analysis & Sth Pacific analysis. but mainly SH; Mainly Pacific Ocean - but bit Indian	Yes	No or unknown	No or unknown
1809	4	-0.230288	Borneo		Pacific	Other	Tropics	Tropics				On equator - so exclude from hemisphere analysis & Sth Pacific analysis. but mainly SH; Mainly Pacific Ocean - but bit Indian	Yes	No or unknown	No or unknown
1809	5	-0.25195	Borneo		Pacific	Other	Tropics	Tropics				On equator - so exclude from hemisphere analysis & Sth Pacific analysis. but mainly SH; Mainly Pacific Ocean - but bit Indian	Yes	No or unknown	No or unknown
1809	6	-0.349007	Borneo		Pacific	Other	Tropics	Tropics				On equator - so exclude from hemisphere analysis & Sth Pacific analysis. but mainly SH; Mainly Pacific Ocean - but bit Indian	Yes	No or unknown	No or unknown
1809	7	-0.356474	Borneo		Pacific	Other	Tropics	Tropics				On equator - so exclude from hemisphere analysis & Sth Pacific analysis. but mainly SH; Mainly Pacific Ocean - but bit Indian	Yes	No or unknown	No or unknown
1809	8	-0.593979	Borneo		Pacific	Other	Tropics	Tropics				On equator - so exclude from hemisphere analysis & Sth Pacific analysis. but mainly SH; Mainly Pacific Ocean - but bit Indian	Yes	No or unknown	No or unknown
1809	9	-0.730733	Borneo		Pacific	Other	Tropics	Tropics				On equator - so exclude from hemisphere analysis & Sth Pacific analysis. but mainly SH; Mainly Pacific Ocean - but bit Indian	Yes	No or unknown	No or unknown
1809	10	-0.546106	Borneo		Pacific	Other	Tropics	Tropics				On equator - so exclude from hemisphere analysis & Sth Pacific analysis. but mainly SH; Mainly Pacific Ocean - but bit Indian	Yes	No or unknown	No or unknown
1809	11	-0.430817	Borneo		Pacific	Other	Tropics	Tropics				On equator - so exclude from hemisphere analysis & Sth Pacific analysis. but mainly SH; Mainly Pacific Ocean - but bit Indian	Yes	No or unknown	No or unknown
1809	12	-0.420039	Borneo		Pacific	Other	Tropics	Tropics				On equator - so exclude from hemisphere analysis & Sth Pacific analysis. but mainly SH; Mainly Pacific Ocean - but bit Indian	Yes	No or unknown	No or unknown
1810	1	-0.427257	Borneo		Pacific	Other	Tropics	Tropics				On equator - so exclude from hemisphere analysis & Sth Pacific analysis. but mainly SH; Mainly Pacific Ocean - but bit Indian	Yes	No or unknown	No or unknown
1810	2	-0.316636	Borneo		Pacific	Other	Tropics	Tropics				On equator - so exclude from hemisphere analysis & Sth Pacific analysis. but mainly SH; Mainly Pacific Ocean - but bit Indian	Yes	No or unknown	No or unknown
1810	3	-0.207685	Borneo		Pacific	Other	Tropics	Tropics				On equator - so exclude from hemisphere analysis & Sth Pacific analysis. but mainly SH; Mainly Pacific Ocean - but bit Indian	Yes	No or unknown	No or unknown
1810	4	-0.494315	Borneo		Pacific	Other	Tropics	Tropics				On equator - so exclude from hemisphere analysis & Sth Pacific analysis. but mainly SH; Mainly Pacific Ocean - but bit Indian	Yes	No or unknown	No or unknown
1810	5	-0.330748	Borneo		Pacific	Other	Tropics	Tropics				On equator - so exclude from hemisphere analysis & Sth Pacific analysis. but mainly SH; Mainly Pacific Ocean - but bit Indian	Yes	No or unknown	No or unknown
1810	6	-0.191117	Borneo		Pacific	Other	Tropics	Tropics				On equator - so exclude from hemisphere analysis & Sth Pacific analysis. but mainly SH; Mainly Pacific Ocean - but bit Indian	Yes	No or unknown	No or unknown
1810	7	-0.340763	Borneo		Pacific	Other	Tropics	Tropics				On equator - so exclude from hemisphere analysis & Sth Pacific analysis. but mainly SH; Mainly Pacific Ocean - but bit Indian	Yes	No or unknown	No or unknown
1810	8	-0.634954	Borneo		Pacific	Other	Tropics	Tropics				On equator - so exclude from hemisphere analysis & Sth Pacific analysis. but mainly SH; Mainly Pacific Ocean - but bit Indian	Yes	No or unknown	No or unknown
1810	9	-0.378119	Borneo		Pacific	Other	Tropics	Tropics				On equator - so exclude from hemisphere analysis & Sth Pacific analysis. but mainly SH; Mainly Pacific Ocean - but bit Indian	Yes	No or unknown	No or unknown
1810	10	-1.03585	Borneo		Pacific	Other	Tropics	Tropics				On equator - so exclude from hemisphere analysis & Sth Pacific analysis. but mainly SH; Mainly Pacific Ocean - but bit Indian	Yes	No or unknown	No or unknown
1810	11	-0.50788	Borneo		Pacific	Other	Tropics	Tropics				On equator - so exclude from hemisphere analysis & Sth Pacific analysis. but mainly SH; Mainly Pacific Ocean - but bit Indian	Yes	No or unknown	No or unknown
1810	12	-0.677169	Borneo		Pacific	Other	Tropics	Tropics				On equator - so exclude from hemisphere analysis & Sth Pacific analysis. but mainly SH; Mainly Pacific Ocean - but bit Indian	Yes	No or unknown	No or unknown
1811	1	-0.470157	Borneo		Pacific	Other	Tropics	Tropics				On equator - so exclude from hemisphere analysis & Sth Pacific analysis. but mainly SH; Mainly Pacific Ocean - but bit Indian	Yes	No or unknown	No or unknown
1811	2	-0.604088	Borneo		Pacific	Other	Tropics	Tropics				On equator - so exclude from hemisphere analysis & Sth Pacific analysis. but mainly SH; Mainly Pacific Ocean - but bit Indian	Yes	No or unknown	No or unknown
1811	3	-0.504991	Borneo		Pacific	Other	Tropics	Tropics				On equator - so exclude from hemisphere analysis & Sth Pacific analysis. but mainly SH; Mainly Pacific Ocean - but bit Indian	Yes	No or unknown	No or unknown
1811	4	-0.51635	Borneo		Pacific	Other	Tropics	Tropics				On equator - so exclude from hemisphere analysis & Sth Pacific analysis. but mainly SH; Mainly Pacific Ocean - but bit Indian	Yes	No or unknown	No or unknown
1811	5	-0.570067	Borneo		Pacific	Other	Tropics	Tropics				On equator - so exclude from hemisphere analysis & Sth Pacific analysis. but mainly SH; Mainly Pacific Ocean - but bit Indian	Yes	No or unknown	No or unknown
1811	6	-0.417878	Borneo		Pacific	Other	Tropics	Tropics				On equator - so exclude from hemisphere analysis & Sth Pacific analysis. but mainly SH; Mainly Pacific Ocean - but bit Indian	Yes	No or unknown	No or unknown
1811	7	-0.283088	Borneo		Pacific	Other	Tropics	Tropics				On equator - so exclude from hemisphere analysis & Sth Pacific analysis. but mainly SH; Mainly Pacific Ocean - but bit Indian	Yes	No or unknown	No or unknown
1811	8	-0.370212	Borneo		Pacific	Other	Tropics	Tropics				On equator - so exclude from hemisphere analysis & Sth Pacific analysis. but mainly SH; Mainly Pacific Ocean - but bit Indian	Yes	No or unknown	No or unknown
1811	9	-0.536347	Borneo		Pacific	Other	Tropics	Tropics				On equator - so exclude from hemisphere analysis & Sth Pacific analysis. but mainly SH; Mainly Pacific Ocean - but bit Indian	Yes	No or unknown	No or unknown
1811	10	-0.645466	Borneo		Pacific	Other	Tropics	Tropics				On equator - so exclude from hemisphere analysis & Sth Pacific analysis. but mainly SH; Mainly Pacific Ocean - but bit Indian	Yes	No or unknown	No or unknown
1811	11	-0.420764	Borneo		Pacific	Other	Tropics	Tropics				On equator - so exclude from hemisphere analysis & Sth Pacific analysis. but mainly SH; Mainly Pacific Ocean - but bit Indian	Yes	No or unknown	No or unknown
1811	12	-0.208398	Borneo		Pacific	Other	Tropics	Tropics				On equator - so exclude from hemisphere analysis & Sth Pacific analysis. but mainly SH; Mainly Pacific Ocean - but bit Indian	Yes	No or unknown	No or unknown
1812	1	-0.321073	Borneo		Pacific	Other	Tropics	Tropics				On equator - so exclude from hemisphere analysis & Sth Pacific analysis. but mainly SH; Mainly Pacific Ocean - but bit Indian	Yes	No or unknown	No or unknown
1812	2	-0.338603	Borneo		Pacific	Other	Tropics	Tropics				On equator - so exclude from hemisphere analysis & Sth Pacific analysis. but mainly SH; Mainly Pacific Ocean - but bit Indian	Yes	No or unknown	No or unknown
1812	3	-0.568986	Borneo		Pacific	Other	Tropics	Tropics				On equator - so exclude from hemisphere analysis & Sth Pacific analysis. but mainly SH; Mainly Pacific Ocean - but bit Indian	Yes	No or unknown	No or unknown
1812	4	-0.574011	Borneo		Pacific	Other	Tropics	Tropics				On equator - so exclude from hemisphere analysis & Sth Pacific analysis. but mainly SH; Mainly Pacific Ocean - but bit Indian	Yes	No or unknown	No or unknown
1812	5	-0.620152	Borneo		Pacific	Other	Tropics	Tropics				On equator - so exclude from hemisphere analysis & Sth Pacific analysis. but mainly SH; Mainly Pacific Ocean - but bit Indian	Yes	No or unknown	No or unknown
1812	6	-0.515273	Borneo		Pacific	Other	Tropics	Tropics				On equator - so exclude from hemisphere analysis & Sth Pacific analysis. but mainly SH; Mainly Pacific Ocean - but bit Indian	Yes	No or unknown	No or unknown
1812	7	-0.275732	Borneo		Pacific	Other	Tropics	Tropics				On equator - so exclude from hemisphere analysis & Sth Pacific analysis. but mainly SH; Mainly Pacific Ocean - but bit Indian	Yes	No or unknown	No or unknown
1812	8	-0.277961	Borneo		Pacific	Other	Tropics	Tropics				On equator - so exclude from hemisphere analysis & Sth Pacific analysis. but mainly SH; Mainly Pacific Ocean - but bit Indian	Yes	No or unknown	No or unknown
1812	9	-0.259362	Borneo		Pacific	Other	Tropics	Tropics				On equator - so exclude from hemisphere analysis & Sth Pacific analysis. but mainly SH; Mainly Pacific Ocean - but bit Indian	Yes	No or unknown	No or unknown
1812	10	-0.187979	Borneo		Pacific	Other	Tropics	Tropics				On equator - so exclude from hemisphere analysis & Sth Pacific analysis. but mainly SH; Mainly Pacific Ocean - but bit Indian	Yes	No or unknown	No or unknown
1812	11	-0.367659	Borneo		Pacific	Other	Tropics	Tropics				On equator - so exclude from hemisphere analysis & Sth Pacific analysis. but mainly SH; Mainly Pacific Ocean - but bit Indian	Yes	No or unknown	No or unknown
1812	12	-0.265555	Borneo		Pacific	Other	Tropics	Tropics				On equator - so exclude from hemisphere analysis & Sth Pacific analysis. but mainly SH; Mainly Pacific Ocean - but bit Indian	Yes	No or unknown	No or unknown
1813	1	-0.0515851	Borneo		Pacific	Other	Tropics	Tropics				On equator - so exclude from hemisphere analysis & Sth Pacific analysis. but mainly SH; Mainly Pacific Ocean - but bit Indian	Yes	No or unknown	No or unknown
1813	2	-0.289935	Borneo		Pacific	Other	Tropics	Tropics				On equator - so exclude from hemisphere analysis & Sth Pacific analysis. but mainly SH; Mainly Pacific Ocean - but bit Indian	Yes	No or unknown	No or unknown
1813	3	-0.277383	Borneo		Pacific	Other	Tropics	Tropics				On equator - so exclude from hemisphere analysis & Sth Pacific analysis. but mainly SH; Mainly Pacific Ocean - but bit Indian	Yes	No or unknown	No or unknown
1813	4	-0.489939	Borneo		Pacific	Other	Tropics	Tropics				On equator - so exclude from hemisphere analysis & Sth Pacific analysis. but mainly SH; Mainly Pacific Ocean - but bit Indian	Yes	No or unknown	No or unknown
1813	5	-0.437432	Borneo		Pacific	Other	Tropics	Tropics				On equator - so exclude from hemisphere analysis & Sth Pacific analysis. but mainly SH; Mainly Pacific Ocean - but bit Indian	Yes	No or unknown	No or unknown
1813	6	-0.260683	Borneo		Pacific	Other	Tropics	Tropics				On equator - so exclude from hemisphere analysis & Sth Pacific analysis. but mainly SH; Mainly Pacific Ocean - but bit Indian	Yes	No or unknown	No or unknown
1813	7	-0.0074098	Borneo		Pacific	Other	Tropics	Tropics				On equator - so exclude from hemisphere analysis & Sth Pacific analysis. but mainly SH; Mainly Pacific Ocean - but bit Indian	Yes	No or unknown	No or unknown
1813	8	0.297652	Borneo		Pacific	Other	Tropics	Tropics				On equator - so exclude from hemisphere analysis & Sth Pacific analysis. but mainly SH; Mainly Pacific Ocean - but bit Indian	Yes	No or unknown	No or unknown
1813	9	0.491393	Borneo		Pacific	Other	Tropics	Tropics				On equator - so exclude from hemisphere analysis & Sth Pacific analysis. but mainly SH; Mainly Pacific Ocean - but bit Indian	Yes	No or unknown	No or unknown
1813	10	0.270262	Borneo		Pacific	Other	Tropics	Tropics				On equator - so exclude from hemisphere analysis & Sth Pacific analysis. but mainly SH; Mainly Pacific Ocean - but bit Indian	Yes	No or unknown	No or unknown
1813	11	-0.156346	Borneo		Pacific	Other	Tropics	Tropics				On equator - so exclude from hemisphere analysis & Sth Pacific analysis. but mainly SH; Mainly Pacific Ocean - but bit Indian	Yes	No or unknown	No or unknown
1813	12	-0.077481	Borneo		Pacific	Other	Tropics	Tropics				On equator - so exclude from hemisphere analysis & Sth Pacific analysis. but mainly SH; Mainly Pacific Ocean - but bit Indian	Yes	No or unknown	No or unknown
1814	1	-0.104068	Borneo		Pacific	Other	Tropics	Tropics				On equator - so exclude from hemisphere analysis & Sth Pacific analysis. but mainly SH; Mainly Pacific Ocean - but bit Indian	Yes	No or unknown	No or unknown
1814	2	-0.110446	Borneo		Pacific	Other	Tropics	Tropics				On equator - so exclude from hemisphere analysis & Sth Pacific analysis. but mainly SH; Mainly Pacific Ocean - but bit Indian	Yes	No or unknown	No or unknown
1814	3	-0.295594	Borneo		Pacific	Other	Tropics	Tropics				On equator - so exclude from hemisphere analysis & Sth Pacific analysis. but mainly SH; Mainly Pacific Ocean - but bit Indian	Yes	No or unknown	No or unknown
1814	4	-0.421595	Borneo		Pacific	Other	Tropics	Tropics				On equator - so exclude from hemisphere analysis & Sth Pacific analysis. but mainly SH; Mainly Pacific Ocean - but bit Indian	Yes	No or unknown	No or unknown
1814	5	-0.478919	Borneo		Pacific	Other	Tropics	Tropics				On equator - so exclude from hemisphere analysis & Sth Pacific analysis. but mainly SH; Mainly Pacific Ocean - but bit Indian	Yes	No or unknown	No or unknown
1814	6	-0.200209	Borneo		Pacific	Other	Tropics	Tropics				On equator - so exclude from hemisphere analysis & Sth Pacific analysis. but mainly SH; Mainly Pacific Ocean - but bit Indian	Yes	No or unknown	No or unknown
1814	7	0.0516284	Borneo		Pacific	Other	Tropics	Tropics				On equator - so exclude from hemisphere analysis & Sth Pacific analysis. but mainly SH; Mainly Pacific Ocean - but bit Indian	Yes	No or unknown	No or unknown
1814	8	0.00468286	Borneo		Pacific	Other	Tropics	Tropics				On equator - so exclude from hemisphere analysis & Sth Pacific analysis. but mainly SH; Mainly Pacific Ocean - but bit Indian	Yes	No or unknown	No or unknown
1814	9	0.0888798	Borneo		Pacific	Other	Tropics	Tropics				On equator - so exclude from hemisphere analysis & Sth Pacific analysis. but mainly SH; Mainly Pacific Ocean - but bit Indian	Yes	No or unknown	No or unknown
1814	10	-0.0689964	Borneo		Pacific	Other	Tropics	Tropics				On equator - so exclude from hemisphere analysis & Sth Pacific analysis. but mainly SH; Mainly Pacific Ocean - but bit Indian	Yes	No or unknown	No or unknown
1814	11	-0.456397	Borneo		Pacific	Other	Tropics	Tropics				On equator - so exclude from hemisphere analysis & Sth Pacific analysis. but mainly SH; Mainly Pacific Ocean - but bit Indian	Yes	No or unknown	No or unknown
1814	12	-0.421187	Borneo		Pacific	Other	Tropics	Tropics				On equator - so exclude from hemisphere analysis & Sth Pacific analysis. but mainly SH; Mainly Pacific Ocean - but bit Indian	Yes	No or unknown	No or unknown
1815	1	-0.150557	Borneo		Pacific	Other	Tropics	Tropics				On equator - so exclude from hemisphere analysis & Sth Pacific analysis. but mainly SH; Mainly Pacific Ocean - but bit Indian	Yes	No or unknown	No or unknown
1815	2	-0.228766	Borneo		Pacific	Other	Tropics	Tropics				On equator - so exclude from hemisphere analysis & Sth Pacific analysis. but mainly SH; Mainly Pacific Ocean - but bit Indian	Yes	No or unknown	No or unknown
1815	3	0.0390422	Borneo		Pacific	Other	Tropics	Tropics				On equator - so exclude from hemisphere analysis & Sth Pacific analysis. but mainly SH; Mainly Pacific Ocean - but bit Indian	Yes	No or unknown	No or unknown
1815	4	-0.418843	Borneo		Pacific	Other	Tropics	Tropics				On equator - so exclude from hemisphere analysis & Sth Pacific analysis. but mainly SH; Mainly Pacific Ocean - but bit Indian	Yes	No or unknown	No or unknown
1815	5	-0.259601	Borneo		Pacific	Other	Tropics	Tropics				On equator - so exclude from hemisphere analysis & Sth Pacific analysis. but mainly SH; Mainly Pacific Ocean - but bit Indian	Yes	No or unknown	No or unknown
1815	6	-0.382916	Borneo		Pacific	Other	Tropics	Tropics				On equator - so exclude from hemisphere analysis & Sth Pacific analysis. but mainly SH; Mainly Pacific Ocean - but bit Indian	Yes	No or unknown	No or unknown
1815	7	-0.179678	Borneo		Pacific	Other	Tropics	Tropics				On equator - so exclude from hemisphere analysis & Sth Pacific analysis. but mainly SH; Mainly Pacific Ocean - but bit Indian	Yes	No or unknown	No or unknown
1815	8	-0.257814	Borneo		Pacific	Other	Tropics	Tropics				On equator - so exclude from hemisphere analysis & Sth Pacific analysis. but mainly SH; Mainly Pacific Ocean - but bit Indian	Yes	No or unknown	No or unknown
1815	9	-0.197787	Borneo		Pacific	Other	Tropics	Tropics				On equator - so exclude from hemisphere analysis & Sth Pacific analysis. but mainly SH; Mainly Pacific Ocean - but bit Indian	Yes	No or unknown	No or unknown
1815	10	-0.271751	Borneo		Pacific	Other	Tropics	Tropics				On equator - so exclude from hemisphere analysis & Sth Pacific analysis. but mainly SH; Mainly Pacific Ocean - but bit Indian	Yes	No or unknown	No or unknown
1815	11	-0.447842	Borneo		Pacific	Other	Tropics	Tropics				On equator - so exclude from hemisphere analysis & Sth Pacific analysis. but mainly SH; Mainly Pacific Ocean - but bit Indian	Yes	No or unknown	No or unknown
1815	12	-0.523133	Borneo		Pacific	Other	Tropics	Tropics				On equator - so exclude from hemisphere analysis & Sth Pacific analysis. but mainly SH; Mainly Pacific Ocean - but bit Indian	Yes	No or unknown	No or unknown
1816	1	-0.394027	Borneo		Pacific	Other	Tropics	Tropics				On equator - so exclude from hemisphere analysis & Sth Pacific analysis. but mainly SH; Mainly Pacific Ocean - but bit Indian	Yes	No or unknown	No or unknown
1816	2	-0.462235	Borneo		Pacific	Other	Tropics	Tropics				On equator - so exclude from hemisphere analysis & Sth Pacific analysis. but mainly SH; Mainly Pacific Ocean - but bit Indian	Yes	No or unknown	No or unknown
1816	3	-0.488498	Borneo		Pacific	Other	Tropics	Tropics				On equator - so exclude from hemisphere analysis & Sth Pacific analysis. but mainly SH; Mainly Pacific Ocean - but bit Indian	Yes	No or unknown	No or unknown
1816	4	-0.610762	Borneo		Pacific	Other	Tropics	Tropics				On equator - so exclude from hemisphere analysis & Sth Pacific analysis. but mainly SH; Mainly Pacific Ocean - but bit Indian	Yes	No or unknown	No or unknown
1816	5	-0.668763	Borneo		Pacific	Other	Tropics	Tropics				On equator - so exclude from hemisphere analysis & Sth Pacific analysis. but mainly SH; Mainly Pacific Ocean - but bit Indian	Yes	No or unknown	No or unknown
1816	6	-0.319872	Borneo		Pacific	Other	Tropics	Tropics				On equator - so exclude from hemisphere analysis & Sth Pacific analysis. but mainly SH; Mainly Pacific Ocean - but bit Indian	Yes	No or unknown	No or unknown
1816	7	-0.212248	Borneo		Pacific	Other	Tropics	Tropics				On equator - so exclude from hemisphere analysis & Sth Pacific analysis. but mainly SH; Mainly Pacific Ocean - but bit Indian	Yes	No or unknown	No or unknown
1816	8	-0.401874	Borneo		Pacific	Other	Tropics	Tropics				On equator - so exclude from hemisphere analysis & Sth Pacific analysis. but mainly SH; Mainly Pacific Ocean - but bit Indian	Yes	No or unknown	No or unknown
1816	9	-0.460841	Borneo		Pacific	Other	Tropics	Tropics				On equator - so exclude from hemisphere analysis & Sth Pacific analysis. but mainly SH; Mainly Pacific Ocean - but bit Indian	Yes	No or unknown	No or unknown
1816	10	-0.619867	Borneo		Pacific	Other	Tropics	Tropics				On equator - so exclude from hemisphere analysis & Sth Pacific analysis. but mainly SH; Mainly Pacific Ocean - but bit Indian	Yes	No or unknown	No or unknown
1816	11	-0.611344	Borneo		Pacific	Other	Tropics	Tropics				On equator - so exclude from hemisphere analysis & Sth Pacific analysis. but mainly SH; Mainly Pacific Ocean - but bit Indian	Yes	No or unknown	No or unknown
1816	12	-0.507744	Borneo		Pacific	Other	Tropics	Tropics				On equator - so exclude from hemisphere analysis & Sth Pacific analysis. but mainly SH; Mainly Pacific Ocean - but bit Indian	Yes	No or unknown	No or unknown
1817	1	-0.279424	Borneo		Pacific	Other	Tropics	Tropics				On equator - so exclude from hemisphere analysis & Sth Pacific analysis. but mainly SH; Mainly Pacific Ocean - but bit Indian	Yes	No or unknown	No or unknown
1817	2	-0.457114	Borneo		Pacific	Other	Tropics	Tropics				On equator - so exclude from hemisphere analysis & Sth Pacific analysis. but mainly SH; Mainly Pacific Ocean - but bit Indian	Yes	No or unknown	No or unknown
1817	3	-0.39252	Borneo		Pacific	Other	Tropics	Tropics				On equator - so exclude from hemisphere analysis & Sth Pacific analysis. but mainly SH; Mainly Pacific Ocean - but bit Indian	Yes	No or unknown	No or unknown
1817	4	-0.491603	Borneo		Pacific	Other	Tropics	Tropics				On equator - so exclude from hemisphere analysis & Sth Pacific analysis. but mainly SH; Mainly Pacific Ocean - but bit Indian	Yes	No or unknown	No or unknown
1817	5	-0.307082	Borneo		Pacific	Other	Tropics	Tropics				On equator - so exclude from hemisphere analysis & Sth Pacific analysis. but mainly SH; Mainly Pacific Ocean - but bit Indian	Yes	No or unknown	No or unknown
1817	6	-0.19011	Borneo		Pacific	Other	Tropics	Tropics				On equator - so exclude from hemisphere analysis & Sth Pacific analysis. but mainly SH; Mainly Pacific Ocean - but bit Indian	Yes	No or unknown	No or unknown
1817	7	-0.136577	Borneo		Pacific	Other	Tropics	Tropics				On equator - so exclude from hemisphere analysis & Sth Pacific analysis. but mainly SH; Mainly Pacific Ocean - but bit Indian	Yes	No or unknown	No or unknown
1817	8	-0.324808	Borneo		Pacific	Other	Tropics	Tropics				On equator - so exclude from hemisphere analysis & Sth Pacific analysis. but mainly SH; Mainly Pacific Ocean - but bit Indian	Yes	No or unknown	No or unknown
1817	9	-0.631587	Borneo		Pacific	Other	Tropics	Tropics				On equator - so exclude from hemisphere analysis & Sth Pacific analysis. but mainly SH; Mainly Pacific Ocean - but bit Indian	Yes	No or unknown	No or unknown
1817	10	-1.02748	Borneo		Pacific	Other	Tropics	Tropics				On equator - so exclude from hemisphere analysis & Sth Pacific analysis. but mainly SH; Mainly Pacific Ocean - but bit Indian	Yes	No or unknown	No or unknown
1817	11	-0.905625	Borneo		Pacific	Other	Tropics	Tropics				On equator - so exclude from hemisphere analysis & Sth Pacific analysis. but mainly SH; Mainly Pacific Ocean - but bit Indian	Yes	No or unknown	No or unknown
1817	12	-0.733617	Borneo		Pacific	Other	Tropics	Tropics				On equator - so exclude from hemisphere analysis & Sth Pacific analysis. but mainly SH; Mainly Pacific Ocean - but bit Indian	Yes	No or unknown	No or unknown
1818	1	-0.575059	Borneo		Pacific	Other	Tropics	Tropics				On equator - so exclude from hemisphere analysis & Sth Pacific analysis. but mainly SH; Mainly Pacific Ocean - but bit Indian	Yes	No or unknown	No or unknown
1818	2	-0.600077	Borneo		Pacific	Other	Tropics	Tropics				On equator - so exclude from hemisphere analysis & Sth Pacific analysis. but mainly SH; Mainly Pacific Ocean - but bit Indian	Yes	No or unknown	No or unknown
1818	3	-0.645765	Borneo		Pacific	Other	Tropics	Tropics				On equator - so exclude from hemisphere analysis & Sth Pacific analysis. but mainly SH; Mainly Pacific Ocean - but bit Indian	Yes	No or unknown	No or unknown
1818	4	-0.620854	Borneo		Pacific	Other	Tropics	Tropics				On equator - so exclude from hemisphere analysis & Sth Pacific analysis. but mainly SH; Mainly Pacific Ocean - but bit Indian	Yes	No or unknown	No or unknown
1818	5	-0.36073	Borneo		Pacific	Other	Tropics	Tropics				On equator - so exclude from hemisphere analysis & Sth Pacific analysis. but mainly SH; Mainly Pacific Ocean - but bit Indian	Yes	No or unknown	No or unknown
1818	6	-0.373061	Borneo		Pacific	Other	Tropics	Tropics				On equator - so exclude from hemisphere analysis & Sth Pacific analysis. but mainly SH; Mainly Pacific Ocean - but bit Indian	Yes	No or unknown	No or unknown
1818	7	-0.535732	Borneo		Pacific	Other	Tropics	Tropics				On equator - so exclude from hemisphere analysis & Sth Pacific analysis. but mainly SH; Mainly Pacific Ocean - but bit Indian	Yes	No or unknown	No or unknown
1818	8	-0.652456	Borneo		Pacific	Other	Tropics	Tropics				On equator - so exclude from hemisphere analysis & Sth Pacific analysis. but mainly SH; Mainly Pacific Ocean - but bit Indian	Yes	No or unknown	No or unknown
1818	9	-0.935071	Borneo		Pacific	Other	Tropics	Tropics				On equator - so exclude from hemisphere analysis & Sth Pacific analysis. but mainly SH; Mainly Pacific Ocean - but bit Indian	Yes	No or unknown	No or unknown
1818	10	-1.13445	Borneo		Pacific	Other	Tropics	Tropics				On equator - so exclude from hemisphere analysis & Sth Pacific analysis. but mainly SH; Mainly Pacific Ocean - but bit Indian	Yes	No or unknown	No or unknown
1818	11	-0.823664	Borneo		Pacific	Other	Tropics	Tropics				On equator - so exclude from hemisphere analysis & Sth Pacific analysis. but mainly SH; Mainly Pacific Ocean - but bit Indian	Yes	No or unknown	No or unknown
1818	12	-0.791449	Borneo		Pacific	Other	Tropics	Tropics				On equator - so exclude from hemisphere analysis & Sth Pacific analysis. but mainly SH; Mainly Pacific Ocean - but bit Indian	Yes	No or unknown	No or unknown
1819	1	-0.686336	Borneo		Pacific	Other	Tropics	Tropics				On equator - so exclude from hemisphere analysis & Sth Pacific analysis. but mainly SH; Mainly Pacific Ocean - but bit Indian	Yes	No or unknown	No or unknown
1819	2	-0.516896	Borneo		Pacific	Other	Tropics	Tropics				On equator - so exclude from hemisphere analysis & Sth Pacific analysis. but mainly SH; Mainly Pacific Ocean - but bit Indian	Yes	No or unknown	No or unknown
1819	3	-0.531364	Borneo		Pacific	Other	Tropics	Tropics				On equator - so exclude from hemisphere analysis & Sth Pacific analysis. but mainly SH; Mainly Pacific Ocean - but bit Indian	Yes	No or unknown	No or unknown
1819	4	-0.595603	Borneo		Pacific	Other	Tropics	Tropics				On equator - so exclude from hemisphere analysis & Sth Pacific analysis. but mainly SH; Mainly Pacific Ocean - but bit Indian	Yes	No or unknown	No or unknown
1819	5	-0.59398	Borneo		Pacific	Other	Tropics	Tropics				On equator - so exclude from hemisphere analysis & Sth Pacific analysis. but mainly SH; Mainly Pacific Ocean - but bit Indian	Yes	No or unknown	No or unknown
1819	6	-0.483462	Borneo		Pacific	Other	Tropics	Tropics				On equator - so exclude from hemisphere analysis & Sth Pacific analysis. but mainly SH; Mainly Pacific Ocean - but bit Indian	Yes	No or unknown	No or unknown
1819	7	-0.763813	Borneo		Pacific	Other	Tropics	Tropics				On equator - so exclude from hemisphere analysis & Sth Pacific analysis. but mainly SH; Mainly Pacific Ocean - but bit Indian	Yes	No or unknown	No or unknown
1819	8	-1.06799	Borneo		Pacific	Other	Tropics	Tropics				On equator - so exclude from hemisphere analysis & Sth Pacific analysis. but mainly SH; Mainly Pacific Ocean - but bit Indian	Yes	No or unknown	No or unknown
1819	9	-1.34909	Borneo		Pacific	Other	Tropics	Tropics				On equator - so exclude from hemisphere analysis & Sth Pacific analysis. but mainly SH; Mainly Pacific Ocean - but bit Indian	Yes	No or unknown	No or unknown
1819	10	-1.3523	Borneo		Pacific	Other	Tropics	Tropics				On equator - so exclude from hemisphere analysis & Sth Pacific analysis. but mainly SH; Mainly Pacific Ocean - but bit Indian	Yes	No or unknown	No or unknown
1819	11	-0.815169	Borneo		Pacific	Other	Tropics	Tropics				On equator - so exclude from hemisphere analysis & Sth Pacific analysis. but mainly SH; Mainly Pacific Ocean - but bit Indian	Yes	No or unknown	No or unknown
1819	12	-0.497847	Borneo		Pacific	Other	Tropics	Tropics				On equator - so exclude from hemisphere analysis & Sth Pacific analysis. but mainly SH; Mainly Pacific Ocean - but bit Indian	Yes	No or unknown	No or unknown
1820	1	-0.573777	Borneo		Pacific	Other	Tropics	Tropics				On equator - so exclude from hemisphere analysis & Sth Pacific analysis. but mainly SH; Mainly Pacific Ocean - but bit Indian	Yes	No or unknown	No or unknown
1820	2	-0.453633	Borneo		Pacific	Other	Tropics	Tropics				On equator - so exclude from hemisphere analysis & Sth Pacific analysis. but mainly SH; Mainly Pacific Ocean - but bit Indian	Yes	No or unknown	No or unknown
1820	3	-0.446174	Borneo		Pacific	Other	Tropics	Tropics				On equator - so exclude from hemisphere analysis & Sth Pacific analysis. but mainly SH; Mainly Pacific Ocean - but bit Indian	Yes	No or unknown	No or unknown
1820	4	-0.572018	Borneo		Pacific	Other	Tropics	Tropics				On equator - so exclude from hemisphere analysis & Sth Pacific analysis. but mainly SH; Mainly Pacific Ocean - but bit Indian	Yes	No or unknown	No or unknown
1820	5	-0.655036	Borneo		Pacific	Other	Tropics	Tropics				On equator - so exclude from hemisphere analysis & Sth Pacific analysis. but mainly SH; Mainly Pacific Ocean - but bit Indian	Yes	No or unknown	No or unknown
1820	6	-0.585423	Borneo		Pacific	Other	Tropics	Tropics				On equator - so exclude from hemisphere analysis & Sth Pacific analysis. but mainly SH; Mainly Pacific Ocean - but bit Indian	Yes	No or unknown	No or unknown
1820	7	-0.676498	Borneo		Pacific	Other	Tropics	Tropics				On equator - so exclude from hemisphere analysis & Sth Pacific analysis. but mainly SH; Mainly Pacific Ocean - but bit Indian	Yes	No or unknown	No or unknown
1820	8	-0.938785	Borneo		Pacific	Other	Tropics	Tropics				On equator - so exclude from hemisphere analysis & Sth Pacific analysis. but mainly SH; Mainly Pacific Ocean - but bit Indian	Yes	No or unknown	No or unknown
1820	9	-0.933223	Borneo		Pacific	Other	Tropics	Tropics				On equator - so exclude from hemisphere analysis & Sth Pacific analysis. but mainly SH; Mainly Pacific Ocean - but bit Indian	Yes	No or unknown	No or unknown
1820	10	-1.05857	Borneo		Pacific	Other	Tropics	Tropics				On equator - so exclude from hemisphere analysis & Sth Pacific analysis. but mainly SH; Mainly Pacific Ocean - but bit Indian	Yes	No or unknown	No or unknown
1820	11	-0.744769	Borneo		Pacific	Other	Tropics	Tropics				On equator - so exclude from hemisphere analysis & Sth Pacific analysis. but mainly SH; Mainly Pacific Ocean - but bit Indian	Yes	No or unknown	No or unknown
1820	12	-0.599814	Borneo		Pacific	Other	Tropics	Tropics				On equator - so exclude from hemisphere analysis & Sth Pacific analysis. but mainly SH; Mainly Pacific Ocean - but bit Indian	Yes	No or unknown	No or unknown
1821	1	-0.389443	Borneo		Pacific	Other	Tropics	Tropics				On equator - so exclude from hemisphere analysis & Sth Pacific analysis. but mainly SH; Mainly Pacific Ocean - but bit Indian	Yes	No or unknown	No or unknown
1821	2	-0.194989	Borneo		Pacific	Other	Tropics	Tropics				On equator - so exclude from hemisphere analysis & Sth Pacific analysis. but mainly SH; Mainly Pacific Ocean - but bit Indian	Yes	No or unknown	No or unknown
1821	3	-0.319833	Borneo		Pacific	Other	Tropics	Tropics				On equator - so exclude from hemisphere analysis & Sth Pacific analysis. but mainly SH; Mainly Pacific Ocean - but bit Indian	Yes	No or unknown	No or unknown
1821	4	-0.607857	Borneo		Pacific	Other	Tropics	Tropics				On equator - so exclude from hemisphere analysis & Sth Pacific analysis. but mainly SH; Mainly Pacific Ocean - but bit Indian	Yes	No or unknown	No or unknown
1821	5	-0.430917	Borneo		Pacific	Other	Tropics	Tropics				On equator - so exclude from hemisphere analysis & Sth Pacific analysis. but mainly SH; Mainly Pacific Ocean - but bit Indian	Yes	No or unknown	No or unknown
1821	6	-0.333893	Borneo		Pacific	Other	Tropics	Tropics				On equator - so exclude from hemisphere analysis & Sth Pacific analysis. but mainly SH; Mainly Pacific Ocean - but bit Indian	Yes	No or unknown	No or unknown
1821	7	-0.496944	Borneo		Pacific	Other	Tropics	Tropics				On equator - so exclude from hemisphere analysis & Sth Pacific analysis. but mainly SH; Mainly Pacific Ocean - but bit Indian	Yes	No or unknown	No or unknown
1821	8	-0.498607	Borneo		Pacific	Other	Tropics	Tropics				On equator - so exclude from hemisphere analysis & Sth Pacific analysis. but mainly SH; Mainly Pacific Ocean - but bit Indian	Yes	No or unknown	No or unknown
1821	9	-0.977614	Borneo		Pacific	Other	Tropics	Tropics				On equator - so exclude from hemisphere analysis & Sth Pacific analysis. but mainly SH; Mainly Pacific Ocean - but bit Indian	Yes	No or unknown	No or unknown
1821	10	-1.01917	Borneo		Pacific	Other	Tropics	Tropics				On equator - so exclude from hemisphere analysis & Sth Pacific analysis. but mainly SH; Mainly Pacific Ocean - but bit Indian	Yes	No or unknown	No or unknown
1821	11	-0.628484	Borneo		Pacific	Other	Tropics	Tropics				On equator - so exclude from hemisphere analysis & Sth Pacific analysis. but mainly SH; Mainly Pacific Ocean - but bit Indian	Yes	No or unknown	No or unknown
1821	12	-0.224578	Borneo		Pacific	Other	Tropics	Tropics				On equator - so exclude from hemisphere analysis & Sth Pacific analysis. but mainly SH; Mainly Pacific Ocean - but bit Indian	Yes	No or unknown	No or unknown
1822	1	-0.257399	Borneo		Pacific	Other	Tropics	Tropics				On equator - so exclude from hemisphere analysis & Sth Pacific analysis. but mainly SH; Mainly Pacific Ocean - but bit Indian	Yes	No or unknown	No or unknown
1822	2	-0.24741	Borneo		Pacific	Other	Tropics	Tropics				On equator - so exclude from hemisphere analysis & Sth Pacific analysis. but mainly SH; Mainly Pacific Ocean - but bit Indian	Yes	No or unknown	No or unknown
1822	3	-0.355659	Borneo		Pacific	Other	Tropics	Tropics				On equator - so exclude from hemisphere analysis & Sth Pacific analysis. but mainly SH; Mainly Pacific Ocean - but bit Indian	Yes	No or unknown	No or unknown
1822	4	-0.467351	Borneo		Pacific	Other	Tropics	Tropics				On equator - so exclude from hemisphere analysis & Sth Pacific analysis. but mainly SH; Mainly Pacific Ocean - but bit Indian	Yes	No or unknown	No or unknown
1822	5	-0.431682	Borneo		Pacific	Other	Tropics	Tropics				On equator - so exclude from hemisphere analysis & Sth Pacific analysis. but mainly SH; Mainly Pacific Ocean - but bit Indian	Yes	No or unknown	No or unknown
1822	6	-0.538107	Borneo		Pacific	Other	Tropics	Tropics				On equator - so exclude from hemisphere analysis & Sth Pacific analysis. but mainly SH; Mainly Pacific Ocean - but bit Indian	Yes	No or unknown	No or unknown
1822	7	-0.445801	Borneo		Pacific	Other	Tropics	Tropics				On equator - so exclude from hemisphere analysis & Sth Pacific analysis. but mainly SH; Mainly Pacific Ocean - but bit Indian	Yes	No or unknown	No or unknown
1822	8	-0.542211	Borneo		Pacific	Other	Tropics	Tropics				On equator - so exclude from hemisphere analysis & Sth Pacific analysis. but mainly SH; Mainly Pacific Ocean - but bit Indian	Yes	No or unknown	No or unknown
1822	9	-0.5645	Borneo		Pacific	Other	Tropics	Tropics				On equator - so exclude from hemisphere analysis & Sth Pacific analysis. but mainly SH; Mainly Pacific Ocean - but bit Indian	Yes	No or unknown	No or unknown
1822	10	-0.844027	Borneo		Pacific	Other	Tropics	Tropics				On equator - so exclude from hemisphere analysis & Sth Pacific analysis. but mainly SH; Mainly Pacific Ocean - but bit Indian	Yes	No or unknown	No or unknown
1822	11	-0.586425	Borneo		Pacific	Other	Tropics	Tropics				On equator - so exclude from hemisphere analysis & Sth Pacific analysis. but mainly SH; Mainly Pacific Ocean - but bit Indian	Yes	No or unknown	No or unknown
1822	12	-0.344657	Borneo		Pacific	Other	Tropics	Tropics				On equator - so exclude from hemisphere analysis & Sth Pacific analysis. but mainly SH; Mainly Pacific Ocean - but bit Indian	Yes	No or unknown	No or unknown
1823	1	-0.256196	Borneo		Pacific	Other	Tropics	Tropics				On equator - so exclude from hemisphere analysis & Sth Pacific analysis. but mainly SH; Mainly Pacific Ocean - but bit Indian	Yes	No or unknown	No or unknown
1823	2	-0.39963	Borneo		Pacific	Other	Tropics	Tropics				On equator - so exclude from hemisphere analysis & Sth Pacific analysis. but mainly SH; Mainly Pacific Ocean - but bit Indian	Yes	No or unknown	No or unknown
1823	3	-0.39739	Borneo		Pacific	Other	Tropics	Tropics				On equator - so exclude from hemisphere analysis & Sth Pacific analysis. but mainly SH; Mainly Pacific Ocean - but bit Indian	Yes	No or unknown	No or unknown
1823	4	-0.377173	Borneo		Pacific	Other	Tropics	Tropics				On equator - so exclude from hemisphere analysis & Sth Pacific analysis. but mainly SH; Mainly Pacific Ocean - but bit Indian	Yes	No or unknown	No or unknown
1823	5	-0.519437	Borneo		Pacific	Other	Tropics	Tropics				On equator - so exclude from hemisphere analysis & Sth Pacific analysis. but mainly SH; Mainly Pacific Ocean - but bit Indian	Yes	No or unknown	No or unknown
1823	6	-0.331076	Borneo		Pacific	Other	Tropics	Tropics				On equator - so exclude from hemisphere analysis & Sth Pacific analysis. but mainly SH; Mainly Pacific Ocean - but bit Indian	Yes	No or unknown	No or unknown
1823	7	-0.572862	Borneo		Pacific	Other	Tropics	Tropics				On equator - so exclude from hemisphere analysis & Sth Pacific analysis. but mainly SH; Mainly Pacific Ocean - but bit Indian	Yes	No or unknown	No or unknown
1823	8	-0.888738	Borneo		Pacific	Other	Tropics	Tropics				On equator - so exclude from hemisphere analysis & Sth Pacific analysis. but mainly SH; Mainly Pacific Ocean - but bit Indian	Yes	No or unknown	No or unknown
1823	9	-0.826575	Borneo		Pacific	Other	Tropics	Tropics				On equator - so exclude from hemisphere analysis & Sth Pacific analysis. but mainly SH; Mainly Pacific Ocean - but bit Indian	Yes	No or unknown	No or unknown
1823	10	-1.15293	Borneo		Pacific	Other	Tropics	Tropics				On equator - so exclude from hemisphere analysis & Sth Pacific analysis. but mainly SH; Mainly Pacific Ocean - but bit Indian	Yes	No or unknown	No or unknown
1823	11	-0.462605	Borneo		Pacific	Other	Tropics	Tropics				On equator - so exclude from hemisphere analysis & Sth Pacific analysis. but mainly SH; Mainly Pacific Ocean - but bit Indian	Yes	No or unknown	No or unknown
1823	12	-0.149947	Borneo		Pacific	Other	Tropics	Tropics				On equator - so exclude from hemisphere analysis & Sth Pacific analysis. but mainly SH; Mainly Pacific Ocean - but bit Indian	Yes	No or unknown	No or unknown
1824	1	-0.308164	Borneo		Pacific	Other	Tropics	Tropics				On equator - so exclude from hemisphere analysis & Sth Pacific analysis. but mainly SH; Mainly Pacific Ocean - but bit Indian	Yes	No or unknown	No or unknown
1824	2	-0.29502	Borneo		Pacific	Other	Tropics	Tropics				On equator - so exclude from hemisphere analysis & Sth Pacific analysis. but mainly SH; Mainly Pacific Ocean - but bit Indian	Yes	No or unknown	No or unknown
1824	3	-0.168985	Borneo		Pacific	Other	Tropics	Tropics				On equator - so exclude from hemisphere analysis & Sth Pacific analysis. but mainly SH; Mainly Pacific Ocean - but bit Indian	Yes	No or unknown	No or unknown
1824	4	-0.344399	Borneo		Pacific	Other	Tropics	Tropics				On equator - so exclude from hemisphere analysis & Sth Pacific analysis. but mainly SH; Mainly Pacific Ocean - but bit Indian	Yes	No or unknown	No or unknown
1824	5	-0.359103	Borneo		Pacific	Other	Tropics	Tropics				On equator - so exclude from hemisphere analysis & Sth Pacific analysis. but mainly SH; Mainly Pacific Ocean - but bit Indian	Yes	No or unknown	No or unknown
1824	6	-0.168353	Borneo		Pacific	Other	Tropics	Tropics				On equator - so exclude from hemisphere analysis & Sth Pacific analysis. but mainly SH; Mainly Pacific Ocean - but bit Indian	Yes	No or unknown	No or unknown
1824	7	-0.246481	Borneo		Pacific	Other	Tropics	Tropics				On equator - so exclude from hemisphere analysis & Sth Pacific analysis. but mainly SH; Mainly Pacific Ocean - but bit Indian	Yes	No or unknown	No or unknown
1824	8	-0.560127	Borneo		Pacific	Other	Tropics	Tropics				On equator - so exclude from hemisphere analysis & Sth Pacific analysis. but mainly SH; Mainly Pacific Ocean - but bit Indian	Yes	No or unknown	No or unknown
1824	9	-0.695317	Borneo		Pacific	Other	Tropics	Tropics				On equator - so exclude from hemisphere analysis & Sth Pacific analysis. but mainly SH; Mainly Pacific Ocean - but bit Indian	Yes	No or unknown	No or unknown
1824	10	-0.42984	Borneo		Pacific	Other	Tropics	Tropics				On equator - so exclude from hemisphere analysis & Sth Pacific analysis. but mainly SH; Mainly Pacific Ocean - but bit Indian	Yes	No or unknown	No or unknown
1824	11	-0.292119	Borneo		Pacific	Other	Tropics	Tropics				On equator - so exclude from hemisphere analysis & Sth Pacific analysis. but mainly SH; Mainly Pacific Ocean - but bit Indian	Yes	No or unknown	No or unknown
1824	12	-0.226638	Borneo		Pacific	Other	Tropics	Tropics				On equator - so exclude from hemisphere analysis & Sth Pacific analysis. but mainly SH; Mainly Pacific Ocean - but bit Indian	Yes	No or unknown	No or unknown
1825	1	-0.0739984	Borneo		Pacific	Other	Tropics	Tropics				On equator - so exclude from hemisphere analysis & Sth Pacific analysis. but mainly SH; Mainly Pacific Ocean - but bit Indian	Yes	No or unknown	No or unknown
1825	2	-0.191163	Borneo		Pacific	Other	Tropics	Tropics				On equator - so exclude from hemisphere analysis & Sth Pacific analysis. but mainly SH; Mainly Pacific Ocean - but bit Indian	Yes	No or unknown	No or unknown
1825	3	-0.0759614	Borneo		Pacific	Other	Tropics	Tropics				On equator - so exclude from hemisphere analysis & Sth Pacific analysis. but mainly SH; Mainly Pacific Ocean - but bit Indian	Yes	No or unknown	No or unknown
1825	4	0.0290426	Borneo		Pacific	Other	Tropics	Tropics				On equator - so exclude from hemisphere analysis & Sth Pacific analysis. but mainly SH; Mainly Pacific Ocean - but bit Indian	Yes	No or unknown	No or unknown
1825	5	0.0189562	Borneo		Pacific	Other	Tropics	Tropics				On equator - so exclude from hemisphere analysis & Sth Pacific analysis. but mainly SH; Mainly Pacific Ocean - but bit Indian	Yes	No or unknown	No or unknown
1825	6	-0.0379776	Borneo		Pacific	Other	Tropics	Tropics				On equator - so exclude from hemisphere analysis & Sth Pacific analysis. but mainly SH; Mainly Pacific Ocean - but bit Indian	Yes	No or unknown	No or unknown
1825	7	-0.00908254	Borneo		Pacific	Other	Tropics	Tropics				On equator - so exclude from hemisphere analysis & Sth Pacific analysis. but mainly SH; Mainly Pacific Ocean - but bit Indian	Yes	No or unknown	No or unknown
1825	8	-0.0263898	Borneo		Pacific	Other	Tropics	Tropics				On equator - so exclude from hemisphere analysis & Sth Pacific analysis. but mainly SH; Mainly Pacific Ocean - but bit Indian	Yes	No or unknown	No or unknown
1825	9	0.0780804	Borneo		Pacific	Other	Tropics	Tropics				On equator - so exclude from hemisphere analysis & Sth Pacific analysis. but mainly SH; Mainly Pacific Ocean - but bit Indian	Yes	No or unknown	No or unknown
1825	10	0.0215188	Borneo		Pacific	Other	Tropics	Tropics				On equator - so exclude from hemisphere analysis & Sth Pacific analysis. but mainly SH; Mainly Pacific Ocean - but bit Indian	Yes	No or unknown	No or unknown
1825	11	-0.354981	Borneo		Pacific	Other	Tropics	Tropics				On equator - so exclude from hemisphere analysis & Sth Pacific analysis. but mainly SH; Mainly Pacific Ocean - but bit Indian	Yes	No or unknown	No or unknown
1825	12	-0.318299	Borneo		Pacific	Other	Tropics	Tropics				On equator - so exclude from hemisphere analysis & Sth Pacific analysis. but mainly SH; Mainly Pacific Ocean - but bit Indian	Yes	No or unknown	No or unknown
1809	1	-0.0618999	Cuba	North Atlantic Group	Atlantic	North Atlantic Group	Tropics	Tropics	NH	Northern			Yes	Yes	No or unknown
1809	2	0.0947112	Cuba	North Atlantic Group	Atlantic	North Atlantic Group	Tropics	Tropics	NH	Northern			Yes	Yes	No or unknown
1809	3	-0.0230304	Cuba	North Atlantic Group	Atlantic	North Atlantic Group	Tropics	Tropics	NH	Northern			Yes	Yes	No or unknown
1809	4	-0.263759	Cuba	North Atlantic Group	Atlantic	North Atlantic Group	Tropics	Tropics	NH	Northern			Yes	Yes	No or unknown
1809	5	-0.209712	Cuba	North Atlantic Group	Atlantic	North Atlantic Group	Tropics	Tropics	NH	Northern			Yes	Yes	No or unknown
1809	6	-0.268654	Cuba	North Atlantic Group	Atlantic	North Atlantic Group	Tropics	Tropics	NH	Northern			Yes	Yes	No or unknown
1809	7	-0.235327	Cuba	North Atlantic Group	Atlantic	North Atlantic Group	Tropics	Tropics	NH	Northern			Yes	Yes	No or unknown
1809	8	-0.144031	Cuba	North Atlantic Group	Atlantic	North Atlantic Group	Tropics	Tropics	NH	Northern			Yes	Yes	No or unknown
1809	9	-0.0902847	Cuba	North Atlantic Group	Atlantic	North Atlantic Group	Tropics	Tropics	NH	Northern			Yes	Yes	No or unknown
1809	10	-0.190144	Cuba	North Atlantic Group	Atlantic	North Atlantic Group	Tropics	Tropics	NH	Northern			Yes	Yes	No or unknown
1809	11	-0.236643	Cuba	North Atlantic Group	Atlantic	North Atlantic Group	Tropics	Tropics	NH	Northern			Yes	Yes	No or unknown
1809	12	-0.166366	Cuba	North Atlantic Group	Atlantic	North Atlantic Group	Tropics	Tropics	NH	Northern			Yes	Yes	No or unknown
1810	1	0.100211	Cuba	North Atlantic Group	Atlantic	North Atlantic Group	Tropics	Tropics	NH	Northern			Yes	Yes	No or unknown
1810	2	0.310152	Cuba	North Atlantic Group	Atlantic	North Atlantic Group	Tropics	Tropics	NH	Northern			Yes	Yes	No or unknown
1810	3	-0.189702	Cuba	North Atlantic Group	Atlantic	North Atlantic Group	Tropics	Tropics	NH	Northern			Yes	Yes	No or unknown
1810	4	-0.188611	Cuba	North Atlantic Group	Atlantic	North Atlantic Group	Tropics	Tropics	NH	Northern			Yes	Yes	No or unknown
1810	5	-0.137843	Cuba	North Atlantic Group	Atlantic	North Atlantic Group	Tropics	Tropics	NH	Northern			Yes	Yes	No or unknown
1810	6	-0.262706	Cuba	North Atlantic Group	Atlantic	North Atlantic Group	Tropics	Tropics	NH	Northern			Yes	Yes	No or unknown
1810	7	-0.300028	Cuba	North Atlantic Group	Atlantic	North Atlantic Group	Tropics	Tropics	NH	Northern			Yes	Yes	No or unknown
1810	8	-0.212213	Cuba	North Atlantic Group	Atlantic	North Atlantic Group	Tropics	Tropics	NH	Northern			Yes	Yes	No or unknown
1810	9	-0.23189	Cuba	North Atlantic Group	Atlantic	North Atlantic Group	Tropics	Tropics	NH	Northern			Yes	Yes	No or unknown
1810	10	-0.198935	Cuba	North Atlantic Group	Atlantic	North Atlantic Group	Tropics	Tropics	NH	Northern			Yes	Yes	No or unknown
1810	11	-0.177815	Cuba	North Atlantic Group	Atlantic	North Atlantic Group	Tropics	Tropics	NH	Northern			Yes	Yes	No or unknown
1810	12	-0.219183	Cuba	North Atlantic Group	Atlantic	North Atlantic Group	Tropics	Tropics	NH	Northern			Yes	Yes	No or unknown
1811	1	0.0985271	Cuba	North Atlantic Group	Atlantic	North Atlantic Group	Tropics	Tropics	NH	Northern			Yes	Yes	No or unknown
1811	2	0.0534877	Cuba	North Atlantic Group	Atlantic	North Atlantic Group	Tropics	Tropics	NH	Northern			Yes	Yes	No or unknown
1811	3	-0.00836671	Cuba	North Atlantic Group	Atlantic	North Atlantic Group	Tropics	Tropics	NH	Northern			Yes	Yes	No or unknown
1811	4	-0.293729	Cuba	North Atlantic Group	Atlantic	North Atlantic Group	Tropics	Tropics	NH	Northern			Yes	Yes	No or unknown
1811	5	-0.103612	Cuba	North Atlantic Group	Atlantic	North Atlantic Group	Tropics	Tropics	NH	Northern			Yes	Yes	No or unknown
1811	6	-0.105814	Cuba	North Atlantic Group	Atlantic	North Atlantic Group	Tropics	Tropics	NH	Northern			Yes	Yes	No or unknown
1811	7	-0.218834	Cuba	North Atlantic Group	Atlantic	North Atlantic Group	Tropics	Tropics	NH	Northern			Yes	Yes	No or unknown
1811	8	-0.343438	Cuba	North Atlantic Group	Atlantic	North Atlantic Group	Tropics	Tropics	NH	Northern			Yes	Yes	No or unknown
1811	9	-0.193129	Cuba	North Atlantic Group	Atlantic	North Atlantic Group	Tropics	Tropics	NH	Northern			Yes	Yes	No or unknown
1811	10	-0.0818885	Cuba	North Atlantic Group	Atlantic	North Atlantic Group	Tropics	Tropics	NH	Northern			Yes	Yes	No or unknown
1811	11	-0.131388	Cuba	North Atlantic Group	Atlantic	North Atlantic Group	Tropics	Tropics	NH	Northern			Yes	Yes	No or unknown
1811	12	-0.229669	Cuba	North Atlantic Group	Atlantic	North Atlantic Group	Tropics	Tropics	NH	Northern			Yes	Yes	No or unknown
1812	1	-0.288348	Cuba	North Atlantic Group	Atlantic	North Atlantic Group	Tropics	Tropics	NH	Northern			Yes	Yes	No or unknown
1812	2	-0.225422	Cuba	North Atlantic Group	Atlantic	North Atlantic Group	Tropics	Tropics	NH	Northern			Yes	Yes	No or unknown
1812	3	-0.235135	Cuba	North Atlantic Group	Atlantic	North Atlantic Group	Tropics	Tropics	NH	Northern			Yes	Yes	No or unknown
1812	4	-0.287681	Cuba	North Atlantic Group	Atlantic	North Atlantic Group	Tropics	Tropics	NH	Northern			Yes	Yes	No or unknown
1812	5	-0.215718	Cuba	North Atlantic Group	Atlantic	North Atlantic Group	Tropics	Tropics	NH	Northern			Yes	Yes	No or unknown
1812	6	-0.15563	Cuba	North Atlantic Group	Atlantic	North Atlantic Group	Tropics	Tropics	NH	Northern			Yes	Yes	No or unknown
1812	7	-0.187902	Cuba	North Atlantic Group	Atlantic	North Atlantic Group	Tropics	Tropics	NH	Northern			Yes	Yes	No or unknown
1812	8	-0.341903	Cuba	North Atlantic Group	Atlantic	North Atlantic Group	Tropics	Tropics	NH	Northern			Yes	Yes	No or unknown
1812	9	-0.269522	Cuba	North Atlantic Group	Atlantic	North Atlantic Group	Tropics	Tropics	NH	Northern			Yes	Yes	No or unknown
1812	10	-0.239624	Cuba	North Atlantic Group	Atlantic	North Atlantic Group	Tropics	Tropics	NH	Northern			Yes	Yes	No or unknown
1812	11	-0.278906	Cuba	North Atlantic Group	Atlantic	North Atlantic Group	Tropics	Tropics	NH	Northern			Yes	Yes	No or unknown
1812	12	-0.263099	Cuba	North Atlantic Group	Atlantic	North Atlantic Group	Tropics	Tropics	NH	Northern			Yes	Yes	No or unknown
1813	1	-0.207185	Cuba	North Atlantic Group	Atlantic	North Atlantic Group	Tropics	Tropics	NH	Northern			Yes	Yes	No or unknown
1813	2	-0.016163	Cuba	North Atlantic Group	Atlantic	North Atlantic Group	Tropics	Tropics	NH	Northern			Yes	Yes	No or unknown
1813	3	-0.226894	Cuba	North Atlantic Group	Atlantic	North Atlantic Group	Tropics	Tropics	NH	Northern			Yes	Yes	No or unknown
1813	4	-0.226932	Cuba	North Atlantic Group	Atlantic	North Atlantic Group	Tropics	Tropics	NH	Northern			Yes	Yes	No or unknown
1813	5	-0.286145	Cuba	North Atlantic Group	Atlantic	North Atlantic Group	Tropics	Tropics	NH	Northern			Yes	Yes	No or unknown
1813	6	-0.29895	Cuba	North Atlantic Group	Atlantic	North Atlantic Group	Tropics	Tropics	NH	Northern			Yes	Yes	No or unknown
1813	7	-0.226196	Cuba	North Atlantic Group	Atlantic	North Atlantic Group	Tropics	Tropics	NH	Northern			Yes	Yes	No or unknown
1813	8	-0.283202	Cuba	North Atlantic Group	Atlantic	North Atlantic Group	Tropics	Tropics	NH	Northern			Yes	Yes	No or unknown
1813	9	-0.313458	Cuba	North Atlantic Group	Atlantic	North Atlantic Group	Tropics	Tropics	NH	Northern			Yes	Yes	No or unknown
1813	10	-0.319815	Cuba	North Atlantic Group	Atlantic	North Atlantic Group	Tropics	Tropics	NH	Northern			Yes	Yes	No or unknown
1813	11	-0.168911	Cuba	North Atlantic Group	Atlantic	North Atlantic Group	Tropics	Tropics	NH	Northern			Yes	Yes	No or unknown
1813	12	-0.284445	Cuba	North Atlantic Group	Atlantic	North Atlantic Group	Tropics	Tropics	NH	Northern			Yes	Yes	No or unknown
1814	1	-0.324879	Cuba	North Atlantic Group	Atlantic	North Atlantic Group	Tropics	Tropics	NH	Northern			Yes	Yes	No or unknown
1814	2	-0.440457	Cuba	North Atlantic Group	Atlantic	North Atlantic Group	Tropics	Tropics	NH	Northern			Yes	Yes	No or unknown
1814	3	-0.450334	Cuba	North Atlantic Group	Atlantic	North Atlantic Group	Tropics	Tropics	NH	Northern			Yes	Yes	No or unknown
1814	4	-0.375335	Cuba	North Atlantic Group	Atlantic	North Atlantic Group	Tropics	Tropics	NH	Northern			Yes	Yes	No or unknown
1814	5	-0.26904	Cuba	North Atlantic Group	Atlantic	North Atlantic Group	Tropics	Tropics	NH	Northern			Yes	Yes	No or unknown
1814	6	-0.221592	Cuba	North Atlantic Group	Atlantic	North Atlantic Group	Tropics	Tropics	NH	Northern			Yes	Yes	No or unknown
1814	7	-0.148594	Cuba	North Atlantic Group	Atlantic	North Atlantic Group	Tropics	Tropics	NH	Northern			Yes	Yes	No or unknown
1814	8	-0.237935	Cuba	North Atlantic Group	Atlantic	North Atlantic Group	Tropics	Tropics	NH	Northern			Yes	Yes	No or unknown
1814	9	-0.260487	Cuba	North Atlantic Group	Atlantic	North Atlantic Group	Tropics	Tropics	NH	Northern			Yes	Yes	No or unknown
1814	10	-0.376662	Cuba	North Atlantic Group	Atlantic	North Atlantic Group	Tropics	Tropics	NH	Northern			Yes	Yes	No or unknown
1814	11	-0.291058	Cuba	North Atlantic Group	Atlantic	North Atlantic Group	Tropics	Tropics	NH	Northern			Yes	Yes	No or unknown
1814	12	-0.209028	Cuba	North Atlantic Group	Atlantic	North Atlantic Group	Tropics	Tropics	NH	Northern			Yes	Yes	No or unknown
1815	1	-0.218222	Cuba	North Atlantic Group	Atlantic	North Atlantic Group	Tropics	Tropics	NH	Northern			Yes	Yes	No or unknown
1815	2	-0.300251	Cuba	North Atlantic Group	Atlantic	North Atlantic Group	Tropics	Tropics	NH	Northern			Yes	Yes	No or unknown
1815	3	-0.186702	Cuba	North Atlantic Group	Atlantic	North Atlantic Group	Tropics	Tropics	NH	Northern			Yes	Yes	No or unknown
1815	4	-0.207421	Cuba	North Atlantic Group	Atlantic	North Atlantic Group	Tropics	Tropics	NH	Northern			Yes	Yes	No or unknown
1815	5	-0.145484	Cuba	North Atlantic Group	Atlantic	North Atlantic Group	Tropics	Tropics	NH	Northern			Yes	Yes	No or unknown
1815	6	-0.265812	Cuba	North Atlantic Group	Atlantic	North Atlantic Group	Tropics	Tropics	NH	Northern			Yes	Yes	No or unknown
1815	7	-0.377783	Cuba	North Atlantic Group	Atlantic	North Atlantic Group	Tropics	Tropics	NH	Northern			Yes	Yes	No or unknown
1815	8	-0.383584	Cuba	North Atlantic Group	Atlantic	North Atlantic Group	Tropics	Tropics	NH	Northern			Yes	Yes	No or unknown
1815	9	-0.268938	Cuba	North Atlantic Group	Atlantic	North Atlantic Group	Tropics	Tropics	NH	Northern			Yes	Yes	No or unknown
1815	10	-0.320412	Cuba	North Atlantic Group	Atlantic	North Atlantic Group	Tropics	Tropics	NH	Northern			Yes	Yes	No or unknown
1815	11	-0.271824	Cuba	North Atlantic Group	Atlantic	North Atlantic Group	Tropics	Tropics	NH	Northern			Yes	Yes	No or unknown
1815	12	-0.277567	Cuba	North Atlantic Group	Atlantic	North Atlantic Group	Tropics	Tropics	NH	Northern			Yes	Yes	No or unknown
1816	1	-0.082465	Cuba	North Atlantic Group	Atlantic	North Atlantic Group	Tropics	Tropics	NH	Northern			Yes	Yes	No or unknown
1816	2	0.109907	Cuba	North Atlantic Group	Atlantic	North Atlantic Group	Tropics	Tropics	NH	Northern			Yes	Yes	No or unknown
1816	3	-0.150165	Cuba	North Atlantic Group	Atlantic	North Atlantic Group	Tropics	Tropics	NH	Northern			Yes	Yes	No or unknown
1816	4	-0.187869	Cuba	North Atlantic Group	Atlantic	North Atlantic Group	Tropics	Tropics	NH	Northern			Yes	Yes	No or unknown
1816	5	-0.0894726	Cuba	North Atlantic Group	Atlantic	North Atlantic Group	Tropics	Tropics	NH	Northern			Yes	Yes	No or unknown
1816	6	-0.21797	Cuba	North Atlantic Group	Atlantic	North Atlantic Group	Tropics	Tropics	NH	Northern			Yes	Yes	No or unknown
1816	7	-0.399164	Cuba	North Atlantic Group	Atlantic	North Atlantic Group	Tropics	Tropics	NH	Northern			Yes	Yes	No or unknown
1816	8	-0.349424	Cuba	North Atlantic Group	Atlantic	North Atlantic Group	Tropics	Tropics	NH	Northern			Yes	Yes	No or unknown
1816	9	-0.175116	Cuba	North Atlantic Group	Atlantic	North Atlantic Group	Tropics	Tropics	NH	Northern			Yes	Yes	No or unknown
1816	10	-0.356373	Cuba	North Atlantic Group	Atlantic	North Atlantic Group	Tropics	Tropics	NH	Northern			Yes	Yes	No or unknown
1816	11	-0.243395	Cuba	North Atlantic Group	Atlantic	North Atlantic Group	Tropics	Tropics	NH	Northern			Yes	Yes	No or unknown
1816	12	-0.273048	Cuba	North Atlantic Group	Atlantic	North Atlantic Group	Tropics	Tropics	NH	Northern			Yes	Yes	No or unknown
1817	1	-0.416909	Cuba	North Atlantic Group	Atlantic	North Atlantic Group	Tropics	Tropics	NH	Northern			Yes	Yes	No or unknown
1817	2	-0.491173	Cuba	North Atlantic Group	Atlantic	North Atlantic Group	Tropics	Tropics	NH	Northern			Yes	Yes	No or unknown
1817	3	-0.109893	Cuba	North Atlantic Group	Atlantic	North Atlantic Group	Tropics	Tropics	NH	Northern			Yes	Yes	No or unknown
1817	4	-0.221933	Cuba	North Atlantic Group	Atlantic	North Atlantic Group	Tropics	Tropics	NH	Northern			Yes	Yes	No or unknown
1817	5	-0.243899	Cuba	North Atlantic Group	Atlantic	North Atlantic Group	Tropics	Tropics	NH	Northern			Yes	Yes	No or unknown
1817	6	-0.150989	Cuba	North Atlantic Group	Atlantic	North Atlantic Group	Tropics	Tropics	NH	Northern			Yes	Yes	No or unknown
1817	7	-0.279945	Cuba	North Atlantic Group	Atlantic	North Atlantic Group	Tropics	Tropics	NH	Northern			Yes	Yes	No or unknown
1817	8	-0.237502	Cuba	North Atlantic Group	Atlantic	North Atlantic Group	Tropics	Tropics	NH	Northern			Yes	Yes	No or unknown
1817	9	-0.328951	Cuba	North Atlantic Group	Atlantic	North Atlantic Group	Tropics	Tropics	NH	Northern			Yes	Yes	No or unknown
1817	10	-0.321648	Cuba	North Atlantic Group	Atlantic	North Atlantic Group	Tropics	Tropics	NH	Northern			Yes	Yes	No or unknown
1817	11	-0.217146	Cuba	North Atlantic Group	Atlantic	North Atlantic Group	Tropics	Tropics	NH	Northern			Yes	Yes	No or unknown
1817	12	-0.0877741	Cuba	North Atlantic Group	Atlantic	North Atlantic Group	Tropics	Tropics	NH	Northern			Yes	Yes	No or unknown
1818	1	-0.166358	Cuba	North Atlantic Group	Atlantic	North Atlantic Group	Tropics	Tropics	NH	Northern			Yes	Yes	No or unknown
1818	2	-0.307198	Cuba	North Atlantic Group	Atlantic	North Atlantic Group	Tropics	Tropics	NH	Northern			Yes	Yes	No or unknown
1818	3	-0.218618	Cuba	North Atlantic Group	Atlantic	North Atlantic Group	Tropics	Tropics	NH	Northern			Yes	Yes	No or unknown
1818	4	-0.300058	Cuba	North Atlantic Group	Atlantic	North Atlantic Group	Tropics	Tropics	NH	Northern			Yes	Yes	No or unknown
1818	5	-0.443229	Cuba	North Atlantic Group	Atlantic	North Atlantic Group	Tropics	Tropics	NH	Northern			Yes	Yes	No or unknown
1818	6	-0.276434	Cuba	North Atlantic Group	Atlantic	North Atlantic Group	Tropics	Tropics	NH	Northern			Yes	Yes	No or unknown
1818	7	-0.2127	Cuba	North Atlantic Group	Atlantic	North Atlantic Group	Tropics	Tropics	NH	Northern			Yes	Yes	No or unknown
1818	8	-0.333553	Cuba	North Atlantic Group	Atlantic	North Atlantic Group	Tropics	Tropics	NH	Northern			Yes	Yes	No or unknown
1818	9	-0.33947	Cuba	North Atlantic Group	Atlantic	North Atlantic Group	Tropics	Tropics	NH	Northern			Yes	Yes	No or unknown
1818	10	-0.253586	Cuba	North Atlantic Group	Atlantic	North Atlantic Group	Tropics	Tropics	NH	Northern			Yes	Yes	No or unknown
1818	11	-0.146939	Cuba	North Atlantic Group	Atlantic	North Atlantic Group	Tropics	Tropics	NH	Northern			Yes	Yes	No or unknown
1818	12	-0.190971	Cuba	North Atlantic Group	Atlantic	North Atlantic Group	Tropics	Tropics	NH	Northern			Yes	Yes	No or unknown
1819	1	-0.0326107	Cuba	North Atlantic Group	Atlantic	North Atlantic Group	Tropics	Tropics	NH	Northern			Yes	Yes	No or unknown
1819	2	-0.25417	Cuba	North Atlantic Group	Atlantic	North Atlantic Group	Tropics	Tropics	NH	Northern			Yes	Yes	No or unknown
1819	3	-0.360913	Cuba	North Atlantic Group	Atlantic	North Atlantic Group	Tropics	Tropics	NH	Northern			Yes	Yes	No or unknown
1819	4	-0.197259	Cuba	North Atlantic Group	Atlantic	North Atlantic Group	Tropics	Tropics	NH	Northern			Yes	Yes	No or unknown
1819	5	-0.282876	Cuba	North Atlantic Group	Atlantic	North Atlantic Group	Tropics	Tropics	NH	Northern			Yes	Yes	No or unknown
1819	6	-0.381485	Cuba	North Atlantic Group	Atlantic	North Atlantic Group	Tropics	Tropics	NH	Northern			Yes	Yes	No or unknown
1819	7	-0.283413	Cuba	North Atlantic Group	Atlantic	North Atlantic Group	Tropics	Tropics	NH	Northern			Yes	Yes	No or unknown
1819	8	-0.214574	Cuba	North Atlantic Group	Atlantic	North Atlantic Group	Tropics	Tropics	NH	Northern			Yes	Yes	No or unknown
1819	9	-0.316552	Cuba	North Atlantic Group	Atlantic	North Atlantic Group	Tropics	Tropics	NH	Northern			Yes	Yes	No or unknown
1819	10	-0.180628	Cuba	North Atlantic Group	Atlantic	North Atlantic Group	Tropics	Tropics	NH	Northern			Yes	Yes	No or unknown
1819	11	-0.0856097	Cuba	North Atlantic Group	Atlantic	North Atlantic Group	Tropics	Tropics	NH	Northern			Yes	Yes	No or unknown
1819	12	-0.354479	Cuba	North Atlantic Group	Atlantic	North Atlantic Group	Tropics	Tropics	NH	Northern			Yes	Yes	No or unknown
1820	1	0.0342342	Cuba	North Atlantic Group	Atlantic	North Atlantic Group	Tropics	Tropics	NH	Northern			Yes	Yes	No or unknown
1820	2	0.524423	Cuba	North Atlantic Group	Atlantic	North Atlantic Group	Tropics	Tropics	NH	Northern			Yes	Yes	No or unknown
1820	3	0.126809	Cuba	North Atlantic Group	Atlantic	North Atlantic Group	Tropics	Tropics	NH	Northern			Yes	Yes	No or unknown
1820	4	-0.0452453	Cuba	North Atlantic Group	Atlantic	North Atlantic Group	Tropics	Tropics	NH	Northern			Yes	Yes	No or unknown
1820	5	-0.164372	Cuba	North Atlantic Group	Atlantic	North Atlantic Group	Tropics	Tropics	NH	Northern			Yes	Yes	No or unknown
1820	6	-0.329734	Cuba	North Atlantic Group	Atlantic	North Atlantic Group	Tropics	Tropics	NH	Northern			Yes	Yes	No or unknown
1820	7	-0.198631	Cuba	North Atlantic Group	Atlantic	North Atlantic Group	Tropics	Tropics	NH	Northern			Yes	Yes	No or unknown
1820	8	-0.280956	Cuba	North Atlantic Group	Atlantic	North Atlantic Group	Tropics	Tropics	NH	Northern			Yes	Yes	No or unknown
1820	9	-0.274289	Cuba	North Atlantic Group	Atlantic	North Atlantic Group	Tropics	Tropics	NH	Northern			Yes	Yes	No or unknown
1820	10	-0.258015	Cuba	North Atlantic Group	Atlantic	North Atlantic Group	Tropics	Tropics	NH	Northern			Yes	Yes	No or unknown
1820	11	-0.109541	Cuba	North Atlantic Group	Atlantic	North Atlantic Group	Tropics	Tropics	NH	Northern			Yes	Yes	No or unknown
1820	12	-0.0467928	Cuba	North Atlantic Group	Atlantic	North Atlantic Group	Tropics	Tropics	NH	Northern			Yes	Yes	No or unknown
1821	1	-0.100856	Cuba	North Atlantic Group	Atlantic	North Atlantic Group	Tropics	Tropics	NH	Northern			Yes	Yes	No or unknown
1821	2	0.333692	Cuba	North Atlantic Group	Atlantic	North Atlantic Group	Tropics	Tropics	NH	Northern			Yes	Yes	No or unknown
1821	3	-0.270909	Cuba	North Atlantic Group	Atlantic	North Atlantic Group	Tropics	Tropics	NH	Northern			Yes	Yes	No or unknown
1821	4	-0.014722	Cuba	North Atlantic Group	Atlantic	North Atlantic Group	Tropics	Tropics	NH	Northern			Yes	Yes	No or unknown
1821	5	-0.306699	Cuba	North Atlantic Group	Atlantic	North Atlantic Group	Tropics	Tropics	NH	Northern			Yes	Yes	No or unknown
1821	6	-0.219724	Cuba	North Atlantic Group	Atlantic	North Atlantic Group	Tropics	Tropics	NH	Northern			Yes	Yes	No or unknown
1821	7	-0.102977	Cuba	North Atlantic Group	Atlantic	North Atlantic Group	Tropics	Tropics	NH	Northern			Yes	Yes	No or unknown
1821	8	-0.219241	Cuba	North Atlantic Group	Atlantic	North Atlantic Group	Tropics	Tropics	NH	Northern			Yes	Yes	No or unknown
1821	9	-0.0495037	Cuba	North Atlantic Group	Atlantic	North Atlantic Group	Tropics	Tropics	NH	Northern			Yes	Yes	No or unknown
1821	10	-0.183682	Cuba	North Atlantic Group	Atlantic	North Atlantic Group	Tropics	Tropics	NH	Northern			Yes	Yes	No or unknown
1821	11	-0.34133	Cuba	North Atlantic Group	Atlantic	North Atlantic Group	Tropics	Tropics	NH	Northern			Yes	Yes	No or unknown
1821	12	-0.149736	Cuba	North Atlantic Group	Atlantic	North Atlantic Group	Tropics	Tropics	NH	Northern			Yes	Yes	No or unknown
1822	1	0.0570137	Cuba	North Atlantic Group	Atlantic	North Atlantic Group	Tropics	Tropics	NH	Northern			Yes	Yes	No or unknown
1822	2	0.064144	Cuba	North Atlantic Group	Atlantic	North Atlantic Group	Tropics	Tropics	NH	Northern			Yes	Yes	No or unknown
1822	3	0.117646	Cuba	North Atlantic Group	Atlantic	North Atlantic Group	Tropics	Tropics	NH	Northern			Yes	Yes	No or unknown
1822	4	0.00922286	Cuba	North Atlantic Group	Atlantic	North Atlantic Group	Tropics	Tropics	NH	Northern			Yes	Yes	No or unknown
1822	5	0.00199426	Cuba	North Atlantic Group	Atlantic	North Atlantic Group	Tropics	Tropics	NH	Northern			Yes	Yes	No or unknown
1822	6	-0.126487	Cuba	North Atlantic Group	Atlantic	North Atlantic Group	Tropics	Tropics	NH	Northern			Yes	Yes	No or unknown
1822	7	-0.160682	Cuba	North Atlantic Group	Atlantic	North Atlantic Group	Tropics	Tropics	NH	Northern			Yes	Yes	No or unknown
1822	8	-0.206985	Cuba	North Atlantic Group	Atlantic	North Atlantic Group	Tropics	Tropics	NH	Northern			Yes	Yes	No or unknown
1822	9	-0.243407	Cuba	North Atlantic Group	Atlantic	North Atlantic Group	Tropics	Tropics	NH	Northern			Yes	Yes	No or unknown
1822	10	0.057018	Cuba	North Atlantic Group	Atlantic	North Atlantic Group	Tropics	Tropics	NH	Northern			Yes	Yes	No or unknown
1822	11	0.192997	Cuba	North Atlantic Group	Atlantic	North Atlantic Group	Tropics	Tropics	NH	Northern			Yes	Yes	No or unknown
1822	12	0.066374	Cuba	North Atlantic Group	Atlantic	North Atlantic Group	Tropics	Tropics	NH	Northern			Yes	Yes	No or unknown
1823	1	-0.0278175	Cuba	North Atlantic Group	Atlantic	North Atlantic Group	Tropics	Tropics	NH	Northern			Yes	Yes	No or unknown
1823	2	-0.342148	Cuba	North Atlantic Group	Atlantic	North Atlantic Group	Tropics	Tropics	NH	Northern			Yes	Yes	No or unknown
1823	3	0.0302533	Cuba	North Atlantic Group	Atlantic	North Atlantic Group	Tropics	Tropics	NH	Northern			Yes	Yes	No or unknown
1823	4	0.0317563	Cuba	North Atlantic Group	Atlantic	North Atlantic Group	Tropics	Tropics	NH	Northern			Yes	Yes	No or unknown
1823	5	-0.0163468	Cuba	North Atlantic Group	Atlantic	North Atlantic Group	Tropics	Tropics	NH	Northern			Yes	Yes	No or unknown
1823	6	-0.205516	Cuba	North Atlantic Group	Atlantic	North Atlantic Group	Tropics	Tropics	NH	Northern			Yes	Yes	No or unknown
1823	7	-0.166855	Cuba	North Atlantic Group	Atlantic	North Atlantic Group	Tropics	Tropics	NH	Northern			Yes	Yes	No or unknown
1823	8	-0.172128	Cuba	North Atlantic Group	Atlantic	North Atlantic Group	Tropics	Tropics	NH	Northern			Yes	Yes	No or unknown
1823	9	-0.185482	Cuba	North Atlantic Group	Atlantic	North Atlantic Group	Tropics	Tropics	NH	Northern			Yes	Yes	No or unknown
1823	10	-0.197401	Cuba	North Atlantic Group	Atlantic	North Atlantic Group	Tropics	Tropics	NH	Northern			Yes	Yes	No or unknown
1823	11	-0.103884	Cuba	North Atlantic Group	Atlantic	North Atlantic Group	Tropics	Tropics	NH	Northern			Yes	Yes	No or unknown
1823	12	-0.120003	Cuba	North Atlantic Group	Atlantic	North Atlantic Group	Tropics	Tropics	NH	Northern			Yes	Yes	No or unknown
1824	1	0.211248	Cuba	North Atlantic Group	Atlantic	North Atlantic Group	Tropics	Tropics	NH	Northern			Yes	Yes	No or unknown
1824	2	-0.130663	Cuba	North Atlantic Group	Atlantic	North Atlantic Group	Tropics	Tropics	NH	Northern			Yes	Yes	No or unknown
1824	3	0.244531	Cuba	North Atlantic Group	Atlantic	North Atlantic Group	Tropics	Tropics	NH	Northern			Yes	Yes	No or unknown
1824	4	0.0315407	Cuba	North Atlantic Group	Atlantic	North Atlantic Group	Tropics	Tropics	NH	Northern			Yes	Yes	No or unknown
1824	5	-0.126336	Cuba	North Atlantic Group	Atlantic	North Atlantic Group	Tropics	Tropics	NH	Northern			Yes	Yes	No or unknown
1824	6	-0.181192	Cuba	North Atlantic Group	Atlantic	North Atlantic Group	Tropics	Tropics	NH	Northern			Yes	Yes	No or unknown
1824	7	-0.223543	Cuba	North Atlantic Group	Atlantic	North Atlantic Group	Tropics	Tropics	NH	Northern			Yes	Yes	No or unknown
1824	8	-0.113347	Cuba	North Atlantic Group	Atlantic	North Atlantic Group	Tropics	Tropics	NH	Northern			Yes	Yes	No or unknown
1824	9	-0.15753	Cuba	North Atlantic Group	Atlantic	North Atlantic Group	Tropics	Tropics	NH	Northern			Yes	Yes	No or unknown
1824	10	0.0459191	Cuba	North Atlantic Group	Atlantic	North Atlantic Group	Tropics	Tropics	NH	Northern			Yes	Yes	No or unknown
1824	11	-0.040457	Cuba	North Atlantic Group	Atlantic	North Atlantic Group	Tropics	Tropics	NH	Northern			Yes	Yes	No or unknown
1824	12	-0.0958708	Cuba	North Atlantic Group	Atlantic	North Atlantic Group	Tropics	Tropics	NH	Northern			Yes	Yes	No or unknown
1825	1	-0.0212715	Cuba	North Atlantic Group	Atlantic	North Atlantic Group	Tropics	Tropics	NH	Northern			Yes	Yes	No or unknown
1825	2	0.123922	Cuba	North Atlantic Group	Atlantic	North Atlantic Group	Tropics	Tropics	NH	Northern			Yes	Yes	No or unknown
1825	3	0.118924	Cuba	North Atlantic Group	Atlantic	North Atlantic Group	Tropics	Tropics	NH	Northern			Yes	Yes	No or unknown
1825	4	-0.0746909	Cuba	North Atlantic Group	Atlantic	North Atlantic Group	Tropics	Tropics	NH	Northern			Yes	Yes	No or unknown
1825	5	-0.139302	Cuba	North Atlantic Group	Atlantic	North Atlantic Group	Tropics	Tropics	NH	Northern			Yes	Yes	No or unknown
1825	6	-0.0975491	Cuba	North Atlantic Group	Atlantic	North Atlantic Group	Tropics	Tropics	NH	Northern			Yes	Yes	No or unknown
1825	7	-0.0149019	Cuba	North Atlantic Group	Atlantic	North Atlantic Group	Tropics	Tropics	NH	Northern			Yes	Yes	No or unknown
1825	8	0.00608902	Cuba	North Atlantic Group	Atlantic	North Atlantic Group	Tropics	Tropics	NH	Northern			Yes	Yes	No or unknown
1825	9	-0.199103	Cuba	North Atlantic Group	Atlantic	North Atlantic Group	Tropics	Tropics	NH	Northern			Yes	Yes	No or unknown
1825	10	0.0961034	Cuba	North Atlantic Group	Atlantic	North Atlantic Group	Tropics	Tropics	NH	Northern			Yes	Yes	No or unknown
1825	11	0.129743	Cuba	North Atlantic Group	Atlantic	North Atlantic Group	Tropics	Tropics	NH	Northern			Yes	Yes	No or unknown
1825	12	-0.306948	Cuba	North Atlantic Group	Atlantic	North Atlantic Group	Tropics	Tropics	NH	Northern			Yes	Yes	No or unknown
1809	1	-0.625274	Great Britain	North Atlantic Group	Atlantic	North Atlantic Group	Temperate	N		Northern	NH		Yes	Yes	Yes
1809	2	2.74088	Great Britain	North Atlantic Group	Atlantic	North Atlantic Group	Temperate	N		Northern	NH		Yes	Yes	Yes
1809	3	0.89043	Great Britain	North Atlantic Group	Atlantic	North Atlantic Group	Temperate	N		Northern	NH		Yes	Yes	Yes
1809	4	-3.1085	Great Britain	North Atlantic Group	Atlantic	North Atlantic Group	Temperate	N		Northern	NH		Yes	Yes	Yes
1809	5	1.47399	Great Britain	North Atlantic Group	Atlantic	North Atlantic Group	Temperate	N		Northern	NH		Yes	Yes	Yes
1809	6	-0.87261	Great Britain	North Atlantic Group	Atlantic	North Atlantic Group	Temperate	N		Northern	NH		Yes	Yes	Yes
1809	7	-1.10797	Great Britain	North Atlantic Group	Atlantic	North Atlantic Group	Temperate	N		Northern	NH		Yes	Yes	Yes
1809	8	-0.644427	Great Britain	North Atlantic Group	Atlantic	North Atlantic Group	Temperate	N		Northern	NH		Yes	Yes	Yes
1809	9	-0.901621	Great Britain	North Atlantic Group	Atlantic	North Atlantic Group	Temperate	N		Northern	NH		Yes	Yes	Yes
1809	10	-0.185372	Great Britain	North Atlantic Group	Atlantic	North Atlantic Group	Temperate	N		Northern	NH		Yes	Yes	Yes
1809	11	-0.955527	Great Britain	North Atlantic Group	Atlantic	North Atlantic Group	Temperate	N		Northern	NH		Yes	Yes	Yes
1809	12	1.21796	Great Britain	North Atlantic Group	Atlantic	North Atlantic Group	Temperate	N		Northern	NH		Yes	Yes	Yes
1810	1	-1.90346	Great Britain	North Atlantic Group	Atlantic	North Atlantic Group	Temperate	N		Northern	NH		Yes	Yes	Yes
1810	2	-0.746179	Great Britain	North Atlantic Group	Atlantic	North Atlantic Group	Temperate	N		Northern	NH		Yes	Yes	Yes
1810	3	0.591311	Great Britain	North Atlantic Group	Atlantic	North Atlantic Group	Temperate	N		Northern	NH		Yes	Yes	Yes
1810	4	-0.25766	Great Britain	North Atlantic Group	Atlantic	North Atlantic Group	Temperate	N		Northern	NH		Yes	Yes	Yes
1810	5	-1.67145	Great Britain	North Atlantic Group	Atlantic	North Atlantic Group	Temperate	N		Northern	NH		Yes	Yes	Yes
1810	6	-0.0270291	Great Britain	North Atlantic Group	Atlantic	North Atlantic Group	Temperate	N		Northern	NH		Yes	Yes	Yes
1810	7	-1.35798	Great Britain	North Atlantic Group	Atlantic	North Atlantic Group	Temperate	N		Northern	NH		Yes	Yes	Yes
1810	8	-0.824631	Great Britain	North Atlantic Group	Atlantic	North Atlantic Group	Temperate	N		Northern	NH		Yes	Yes	Yes
1810	9	1.19731	Great Britain	North Atlantic Group	Atlantic	North Atlantic Group	Temperate	N		Northern	NH		Yes	Yes	Yes
1810	10	0.198137	Great Britain	North Atlantic Group	Atlantic	North Atlantic Group	Temperate	N		Northern	NH		Yes	Yes	Yes
1810	11	0.527487	Great Britain	North Atlantic Group	Atlantic	North Atlantic Group	Temperate	N		Northern	NH		Yes	Yes	Yes
1810	12	0.88938	Great Britain	North Atlantic Group	Atlantic	North Atlantic Group	Temperate	N		Northern	NH		Yes	Yes	Yes
1811	1	-2.09837	Great Britain	North Atlantic Group	Atlantic	North Atlantic Group	Temperate	N		Northern	NH		Yes	Yes	Yes
1811	2	1.25555	Great Britain	North Atlantic Group	Atlantic	North Atlantic Group	Temperate	N		Northern	NH		Yes	Yes	Yes
1811	3	2.43959	Great Britain	North Atlantic Group	Atlantic	North Atlantic Group	Temperate	N		Northern	NH		Yes	Yes	Yes
1811	4	0.685665	Great Britain	North Atlantic Group	Atlantic	North Atlantic Group	Temperate	N		Northern	NH		Yes	Yes	Yes
1811	5	1.70661	Great Britain	North Atlantic Group	Atlantic	North Atlantic Group	Temperate	N		Northern	NH		Yes	Yes	Yes
1811	6	0.597456	Great Britain	North Atlantic Group	Atlantic	North Atlantic Group	Temperate	N		Northern	NH		Yes	Yes	Yes
1811	7	0.0304583	Great Britain	North Atlantic Group	Atlantic	North Atlantic Group	Temperate	N		Northern	NH		Yes	Yes	Yes
1811	8	-1.2187	Great Britain	North Atlantic Group	Atlantic	North Atlantic Group	Temperate	N		Northern	NH		Yes	Yes	Yes
1811	9	0.359454	Great Britain	North Atlantic Group	Atlantic	North Atlantic Group	Temperate	N		Northern	NH		Yes	Yes	Yes
1811	10	2.65193	Great Britain	North Atlantic Group	Atlantic	North Atlantic Group	Temperate	N		Northern	NH		Yes	Yes	Yes
1811	11	2.26968	Great Britain	North Atlantic Group	Atlantic	North Atlantic Group	Temperate	N		Northern	NH		Yes	Yes	Yes
1811	12	0.862068	Great Britain	North Atlantic Group	Atlantic	North Atlantic Group	Temperate	N		Northern	NH		Yes	Yes	Yes
1812	1	-0.321725	Great Britain	North Atlantic Group	Atlantic	North Atlantic Group	Temperate	N		Northern	NH		Yes	Yes	Yes
1812	2	1.72695	Great Britain	North Atlantic Group	Atlantic	North Atlantic Group	Temperate	N		Northern	NH		Yes	Yes	Yes
1812	3	-0.961782	Great Britain	North Atlantic Group	Atlantic	North Atlantic Group	Temperate	N		Northern	NH		Yes	Yes	Yes
1812	4	-2.57172	Great Britain	North Atlantic Group	Atlantic	North Atlantic Group	Temperate	N		Northern	NH		Yes	Yes	Yes
1812	5	0.0446632	Great Britain	North Atlantic Group	Atlantic	North Atlantic Group	Temperate	N		Northern	NH		Yes	Yes	Yes
1812	6	-0.963404	Great Britain	North Atlantic Group	Atlantic	North Atlantic Group	Temperate	N		Northern	NH		Yes	Yes	Yes
1812	7	-1.68387	Great Britain	North Atlantic Group	Atlantic	North Atlantic Group	Temperate	N		Northern	NH		Yes	Yes	Yes
1812	8	-0.813917	Great Britain	North Atlantic Group	Atlantic	North Atlantic Group	Temperate	N		Northern	NH		Yes	Yes	Yes
1812	9	-0.235316	Great Britain	North Atlantic Group	Atlantic	North Atlantic Group	Temperate	N		Northern	NH		Yes	Yes	Yes
1812	10	0.133814	Great Britain	North Atlantic Group	Atlantic	North Atlantic Group	Temperate	N		Northern	NH		Yes	Yes	Yes
1812	11	-1.13749	Great Britain	North Atlantic Group	Atlantic	North Atlantic Group	Temperate	N		Northern	NH		Yes	Yes	Yes
1812	12	-2.86842	Great Britain	North Atlantic Group	Atlantic	North Atlantic Group	Temperate	N		Northern	NH		Yes	Yes	Yes
1813	1	-1.19826	Great Britain	North Atlantic Group	Atlantic	North Atlantic Group	Temperate	N		Northern	NH		Yes	Yes	Yes
1813	2	2.13885	Great Britain	North Atlantic Group	Atlantic	North Atlantic Group	Temperate	N		Northern	NH		Yes	Yes	Yes
1813	3	1.14745	Great Britain	North Atlantic Group	Atlantic	North Atlantic Group	Temperate	N		Northern	NH		Yes	Yes	Yes
1813	4	0.0557168	Great Britain	North Atlantic Group	Atlantic	North Atlantic Group	Temperate	N		Northern	NH		Yes	Yes	Yes
1813	5	0.409493	Great Britain	North Atlantic Group	Atlantic	North Atlantic Group	Temperate	N		Northern	NH		Yes	Yes	Yes
1813	6	-0.395276	Great Britain	North Atlantic Group	Atlantic	North Atlantic Group	Temperate	N		Northern	NH		Yes	Yes	Yes
1813	7	-0.929156	Great Britain	North Atlantic Group	Atlantic	North Atlantic Group	Temperate	N		Northern	NH		Yes	Yes	Yes
1813	8	-0.937922	Great Britain	North Atlantic Group	Atlantic	North Atlantic Group	Temperate	N		Northern	NH		Yes	Yes	Yes
1813	9	-0.70589	Great Britain	North Atlantic Group	Atlantic	North Atlantic Group	Temperate	N		Northern	NH		Yes	Yes	Yes
1813	10	-0.855598	Great Britain	North Atlantic Group	Atlantic	North Atlantic Group	Temperate	N		Northern	NH		Yes	Yes	Yes
1813	11	-0.815363	Great Britain	North Atlantic Group	Atlantic	North Atlantic Group	Temperate	N		Northern	NH		Yes	Yes	Yes
1813	12	-0.73568	Great Britain	North Atlantic Group	Atlantic	North Atlantic Group	Temperate	N		Northern	NH		Yes	Yes	Yes
1814	1	-4.50545	Great Britain	North Atlantic Group	Atlantic	North Atlantic Group	Temperate	N		Northern	NH		Yes	Yes	Yes
1814	2	-3.11479	Great Britain	North Atlantic Group	Atlantic	North Atlantic Group	Temperate	N		Northern	NH		Yes	Yes	Yes
1814	3	-2.30705	Great Britain	North Atlantic Group	Atlantic	North Atlantic Group	Temperate	N		Northern	NH		Yes	Yes	Yes
1814	4	1.12328	Great Britain	North Atlantic Group	Atlantic	North Atlantic Group	Temperate	N		Northern	NH		Yes	Yes	Yes
1814	5	-1.66337	Great Britain	North Atlantic Group	Atlantic	North Atlantic Group	Temperate	N		Northern	NH		Yes	Yes	Yes
1814	6	-1.40987	Great Britain	North Atlantic Group	Atlantic	North Atlantic Group	Temperate	N		Northern	NH		Yes	Yes	Yes
1814	7	0.520902	Great Britain	North Atlantic Group	Atlantic	North Atlantic Group	Temperate	N		Northern	NH		Yes	Yes	Yes
1814	8	-1.04075	Great Britain	North Atlantic Group	Atlantic	North Atlantic Group	Temperate	N		Northern	NH		Yes	Yes	Yes
1814	9	-0.259241	Great Britain	North Atlantic Group	Atlantic	North Atlantic Group	Temperate	N		Northern	NH		Yes	Yes	Yes
1814	10	-1.22585	Great Britain	North Atlantic Group	Atlantic	North Atlantic Group	Temperate	N		Northern	NH		Yes	Yes	Yes
1814	11	-0.406025	Great Britain	North Atlantic Group	Atlantic	North Atlantic Group	Temperate	N		Northern	NH		Yes	Yes	Yes
1814	12	1.18064	Great Britain	North Atlantic Group	Atlantic	North Atlantic Group	Temperate	N		Northern	NH		Yes	Yes	Yes
1815	1	-3.10037	Great Britain	North Atlantic Group	Atlantic	North Atlantic Group	Temperate	N		Northern	NH		Yes	Yes	Yes
1815	2	1.75317	Great Britain	North Atlantic Group	Atlantic	North Atlantic Group	Temperate	N		Northern	NH		Yes	Yes	Yes
1815	3	2.42195	Great Britain	North Atlantic Group	Atlantic	North Atlantic Group	Temperate	N		Northern	NH		Yes	Yes	Yes
1815	4	0.0501177	Great Britain	North Atlantic Group	Atlantic	North Atlantic Group	Temperate	N		Northern	NH		Yes	Yes	Yes
1815	5	0.76774	Great Britain	North Atlantic Group	Atlantic	North Atlantic Group	Temperate	N		Northern	NH		Yes	Yes	Yes
1815	6	-0.368221	Great Britain	North Atlantic Group	Atlantic	North Atlantic Group	Temperate	N		Northern	NH		Yes	Yes	Yes
1815	7	-0.560526	Great Britain	North Atlantic Group	Atlantic	North Atlantic Group	Temperate	N		Northern	NH		Yes	Yes	Yes
1815	8	-0.559765	Great Britain	North Atlantic Group	Atlantic	North Atlantic Group	Temperate	N		Northern	NH		Yes	Yes	Yes
1815	9	-0.295883	Great Britain	North Atlantic Group	Atlantic	North Atlantic Group	Temperate	N		Northern	NH		Yes	Yes	Yes
1815	10	0.572024	Great Britain	North Atlantic Group	Atlantic	North Atlantic Group	Temperate	N		Northern	NH		Yes	Yes	Yes
1815	11	-1.48993	Great Britain	North Atlantic Group	Atlantic	North Atlantic Group	Temperate	N		Northern	NH		Yes	Yes	Yes
1815	12	-0.882582	Great Britain	North Atlantic Group	Atlantic	North Atlantic Group	Temperate	N		Northern	NH		Yes	Yes	Yes
1816	1	0.207847	Great Britain	North Atlantic Group	Atlantic	North Atlantic Group	Temperate	N		Northern	NH		Yes	Yes	Yes
1816	2	-1.67189	Great Britain	North Atlantic Group	Atlantic	North Atlantic Group	Temperate	N		Northern	NH		Yes	Yes	Yes
1816	3	-0.682915	Great Britain	North Atlantic Group	Atlantic	North Atlantic Group	Temperate	N		Northern	NH		Yes	Yes	Yes
1816	4	-0.89912	Great Britain	North Atlantic Group	Atlantic	North Atlantic Group	Temperate	N		Northern	NH		Yes	Yes	Yes
1816	5	-1.76712	Great Britain	North Atlantic Group	Atlantic	North Atlantic Group	Temperate	N		Northern	NH		Yes	Yes	Yes
1816	6	-1.76455	Great Britain	North Atlantic Group	Atlantic	North Atlantic Group	Temperate	N		Northern	NH		Yes	Yes	Yes
1816	7	-2.22898	Great Britain	North Atlantic Group	Atlantic	North Atlantic Group	Temperate	N		Northern	NH		Yes	Yes	Yes
1816	8	-2.48496	Great Britain	North Atlantic Group	Atlantic	North Atlantic Group	Temperate	N		Northern	NH		Yes	Yes	Yes
1816	9	-1.14552	Great Britain	North Atlantic Group	Atlantic	North Atlantic Group	Temperate	N		Northern	NH		Yes	Yes	Yes
1816	10	0.233773	Great Britain	North Atlantic Group	Atlantic	North Atlantic Group	Temperate	N		Northern	NH		Yes	Yes	Yes
1816	11	-1.5898	Great Britain	North Atlantic Group	Atlantic	North Atlantic Group	Temperate	N		Northern	NH		Yes	Yes	Yes
1816	12	0.328859	Great Britain	North Atlantic Group	Atlantic	North Atlantic Group	Temperate	N		Northern	NH		Yes	Yes	Yes
1817	1	1.80997	Great Britain	North Atlantic Group	Atlantic	North Atlantic Group	Temperate	N		Northern	NH		Yes	Yes	Yes
1817	2	2.79825	Great Britain	North Atlantic Group	Atlantic	North Atlantic Group	Temperate	N		Northern	NH		Yes	Yes	Yes
1817	3	0.637338	Great Britain	North Atlantic Group	Atlantic	North Atlantic Group	Temperate	N		Northern	NH		Yes	Yes	Yes
1817	4	-1.38029	Great Britain	North Atlantic Group	Atlantic	North Atlantic Group	Temperate	N		Northern	NH		Yes	Yes	Yes
1817	5	-2.00523	Great Britain	North Atlantic Group	Atlantic	North Atlantic Group	Temperate	N		Northern	NH		Yes	Yes	Yes
1817	6	0.47563	Great Britain	North Atlantic Group	Atlantic	North Atlantic Group	Temperate	N		Northern	NH		Yes	Yes	Yes
1817	7	-1.48033	Great Britain	North Atlantic Group	Atlantic	North Atlantic Group	Temperate	N		Northern	NH		Yes	Yes	Yes
1817	8	-2.28327	Great Britain	North Atlantic Group	Atlantic	North Atlantic Group	Temperate	N		Northern	NH		Yes	Yes	Yes
1817	9	0.784722	Great Britain	North Atlantic Group	Atlantic	North Atlantic Group	Temperate	N		Northern	NH		Yes	Yes	Yes
1817	10	-2.61224	Great Britain	North Atlantic Group	Atlantic	North Atlantic Group	Temperate	N		Northern	NH		Yes	Yes	Yes
1817	11	3.04997	Great Britain	North Atlantic Group	Atlantic	North Atlantic Group	Temperate	N		Northern	NH		Yes	Yes	Yes
1817	12	-0.885244	Great Britain	North Atlantic Group	Atlantic	North Atlantic Group	Temperate	N		Northern	NH		Yes	Yes	Yes
1818	1	1.71887	Great Britain	North Atlantic Group	Atlantic	North Atlantic Group	Temperate	N		Northern	NH		Yes	Yes	Yes
1818	2	-0.866579	Great Britain	North Atlantic Group	Atlantic	North Atlantic Group	Temperate	N		Northern	NH		Yes	Yes	Yes
1818	3	0.17928	Great Britain	North Atlantic Group	Atlantic	North Atlantic Group	Temperate	N		Northern	NH		Yes	Yes	Yes
1818	4	-0.44089	Great Britain	North Atlantic Group	Atlantic	North Atlantic Group	Temperate	N		Northern	NH		Yes	Yes	Yes
1818	5	-0.198508	Great Britain	North Atlantic Group	Atlantic	North Atlantic Group	Temperate	N		Northern	NH		Yes	Yes	Yes
1818	6	2.41456	Great Britain	North Atlantic Group	Atlantic	North Atlantic Group	Temperate	N		Northern	NH		Yes	Yes	Yes
1818	7	1.90016	Great Britain	North Atlantic Group	Atlantic	North Atlantic Group	Temperate	N		Northern	NH		Yes	Yes	Yes
1818	8	-0.244084	Great Britain	North Atlantic Group	Atlantic	North Atlantic Group	Temperate	N		Northern	NH		Yes	Yes	Yes
1818	9	0.139748	Great Britain	North Atlantic Group	Atlantic	North Atlantic Group	Temperate	N		Northern	NH		Yes	Yes	Yes
1818	10	1.32022	Great Britain	North Atlantic Group	Atlantic	North Atlantic Group	Temperate	N		Northern	NH		Yes	Yes	Yes
1818	11	2.8575	Great Britain	North Atlantic Group	Atlantic	North Atlantic Group	Temperate	N		Northern	NH		Yes	Yes	Yes
1818	12	-0.442729	Great Britain	North Atlantic Group	Atlantic	North Atlantic Group	Temperate	N		Northern	NH		Yes	Yes	Yes
1819	1	1.84229	Great Britain	North Atlantic Group	Atlantic	North Atlantic Group	Temperate	N		Northern	NH		Yes	Yes	Yes
1819	2	0.777223	Great Britain	North Atlantic Group	Atlantic	North Atlantic Group	Temperate	N		Northern	NH		Yes	Yes	Yes
1819	3	1.17419	Great Britain	North Atlantic Group	Atlantic	North Atlantic Group	Temperate	N		Northern	NH		Yes	Yes	Yes
1819	4	0.641962	Great Britain	North Atlantic Group	Atlantic	North Atlantic Group	Temperate	N		Northern	NH		Yes	Yes	Yes
1819	5	0.140473	Great Britain	North Atlantic Group	Atlantic	North Atlantic Group	Temperate	N		Northern	NH		Yes	Yes	Yes
1819	6	-0.300422	Great Britain	North Atlantic Group	Atlantic	North Atlantic Group	Temperate	N		Northern	NH		Yes	Yes	Yes
1819	7	0.899019	Great Britain	North Atlantic Group	Atlantic	North Atlantic Group	Temperate	N		Northern	NH		Yes	Yes	Yes
1819	8	1.7793	Great Britain	North Atlantic Group	Atlantic	North Atlantic Group	Temperate	N		Northern	NH		Yes	Yes	Yes
1819	9	0.213505	Great Britain	North Atlantic Group	Atlantic	North Atlantic Group	Temperate	N		Northern	NH		Yes	Yes	Yes
1819	10	-0.0626363	Great Britain	North Atlantic Group	Atlantic	North Atlantic Group	Temperate	N		Northern	NH		Yes	Yes	Yes
1819	11	-1.40652	Great Britain	North Atlantic Group	Atlantic	North Atlantic Group	Temperate	N		Northern	NH		Yes	Yes	Yes
1819	12	-0.895779	Great Britain	North Atlantic Group	Atlantic	North Atlantic Group	Temperate	N		Northern	NH		Yes	Yes	Yes
1820	1	-2.9361	Great Britain	North Atlantic Group	Atlantic	North Atlantic Group	Temperate	N		Northern	NH		Yes	Yes	Yes
1820	2	-0.426899	Great Britain	North Atlantic Group	Atlantic	North Atlantic Group	Temperate	N		Northern	NH		Yes	Yes	Yes
1820	3	-0.339579	Great Britain	North Atlantic Group	Atlantic	North Atlantic Group	Temperate	N		Northern	NH		Yes	Yes	Yes
1820	4	1.11758	Great Britain	North Atlantic Group	Atlantic	North Atlantic Group	Temperate	N		Northern	NH		Yes	Yes	Yes
1820	5	0.137937	Great Britain	North Atlantic Group	Atlantic	North Atlantic Group	Temperate	N		Northern	NH		Yes	Yes	Yes
1820	6	-1.07108	Great Britain	North Atlantic Group	Atlantic	North Atlantic Group	Temperate	N		Northern	NH		Yes	Yes	Yes
1820	7	-0.0170728	Great Britain	North Atlantic Group	Atlantic	North Atlantic Group	Temperate	N		Northern	NH		Yes	Yes	Yes
1820	8	-0.470078	Great Britain	North Atlantic Group	Atlantic	North Atlantic Group	Temperate	N		Northern	NH		Yes	Yes	Yes
1820	9	-0.993316	Great Britain	North Atlantic Group	Atlantic	North Atlantic Group	Temperate	N		Northern	NH		Yes	Yes	Yes
1820	10	-1.09712	Great Britain	North Atlantic Group	Atlantic	North Atlantic Group	Temperate	N		Northern	NH		Yes	Yes	Yes
1820	11	-0.893447	Great Britain	North Atlantic Group	Atlantic	North Atlantic Group	Temperate	N		Northern	NH		Yes	Yes	Yes
1820	12	0.520299	Great Britain	North Atlantic Group	Atlantic	North Atlantic Group	Temperate	N		Northern	NH		Yes	Yes	Yes
1821	1	0.384133	Great Britain	North Atlantic Group	Atlantic	North Atlantic Group	Temperate	N		Northern	NH		Yes	Yes	Yes
1821	2	-1.7435	Great Britain	North Atlantic Group	Atlantic	North Atlantic Group	Temperate	N		Northern	NH		Yes	Yes	Yes
1821	3	1.18066	Great Britain	North Atlantic Group	Atlantic	North Atlantic Group	Temperate	N		Northern	NH		Yes	Yes	Yes
1821	4	1.76437	Great Britain	North Atlantic Group	Atlantic	North Atlantic Group	Temperate	N		Northern	NH		Yes	Yes	Yes
1821	5	-1.4955	Great Britain	North Atlantic Group	Atlantic	North Atlantic Group	Temperate	N		Northern	NH		Yes	Yes	Yes
1821	6	-1.41138	Great Britain	North Atlantic Group	Atlantic	North Atlantic Group	Temperate	N		Northern	NH		Yes	Yes	Yes
1821	7	-1.13509	Great Britain	North Atlantic Group	Atlantic	North Atlantic Group	Temperate	N		Northern	NH		Yes	Yes	Yes
1821	8	0.369858	Great Britain	North Atlantic Group	Atlantic	North Atlantic Group	Temperate	N		Northern	NH		Yes	Yes	Yes
1821	9	0.984256	Great Britain	North Atlantic Group	Atlantic	North Atlantic Group	Temperate	N		Northern	NH		Yes	Yes	Yes
1821	10	0.581437	Great Britain	North Atlantic Group	Atlantic	North Atlantic Group	Temperate	N		Northern	NH		Yes	Yes	Yes
1821	11	3.04777	Great Britain	North Atlantic Group	Atlantic	North Atlantic Group	Temperate	N		Northern	NH		Yes	Yes	Yes
1821	12	3.3002	Great Britain	North Atlantic Group	Atlantic	North Atlantic Group	Temperate	N		Northern	NH		Yes	Yes	Yes
1822	1	1.93633	Great Britain	North Atlantic Group	Atlantic	North Atlantic Group	Temperate	N		Northern	NH		Yes	Yes	Yes
1822	2	2.06708	Great Britain	North Atlantic Group	Atlantic	North Atlantic Group	Temperate	N		Northern	NH		Yes	Yes	Yes
1822	3	3.58278	Great Britain	North Atlantic Group	Atlantic	North Atlantic Group	Temperate	N		Northern	NH		Yes	Yes	Yes
1822	4	0.6507	Great Britain	North Atlantic Group	Atlantic	North Atlantic Group	Temperate	N		Northern	NH		Yes	Yes	Yes
1822	5	1.7609	Great Britain	North Atlantic Group	Atlantic	North Atlantic Group	Temperate	N		Northern	NH		Yes	Yes	Yes
1822	6	2.87382	Great Britain	North Atlantic Group	Atlantic	North Atlantic Group	Temperate	N		Northern	NH		Yes	Yes	Yes
1822	7	-0.981375	Great Britain	North Atlantic Group	Atlantic	North Atlantic Group	Temperate	N		Northern	NH		Yes	Yes	Yes
1822	8	-0.23938	Great Britain	North Atlantic Group	Atlantic	North Atlantic Group	Temperate	N		Northern	NH		Yes	Yes	Yes
1822	9	-0.620007	Great Britain	North Atlantic Group	Atlantic	North Atlantic Group	Temperate	N		Northern	NH		Yes	Yes	Yes
1822	10	1.35498	Great Britain	North Atlantic Group	Atlantic	North Atlantic Group	Temperate	N		Northern	NH		Yes	Yes	Yes
1822	11	2.54977	Great Britain	North Atlantic Group	Atlantic	North Atlantic Group	Temperate	N		Northern	NH		Yes	Yes	Yes
1822	12	-2.09999	Great Britain	North Atlantic Group	Atlantic	North Atlantic Group	Temperate	N		Northern	NH		Yes	Yes	Yes
1823	1	-3.30025	Great Britain	North Atlantic Group	Atlantic	North Atlantic Group	Temperate	N		Northern	NH		Yes	Yes	Yes
1823	2	-0.243189	Great Britain	North Atlantic Group	Atlantic	North Atlantic Group	Temperate	N		Northern	NH		Yes	Yes	Yes
1823	3	0.469295	Great Britain	North Atlantic Group	Atlantic	North Atlantic Group	Temperate	N		Northern	NH		Yes	Yes	Yes
1823	4	-1.19592	Great Britain	North Atlantic Group	Atlantic	North Atlantic Group	Temperate	N		Northern	NH		Yes	Yes	Yes
1823	5	1.10032	Great Britain	North Atlantic Group	Atlantic	North Atlantic Group	Temperate	N		Northern	NH		Yes	Yes	Yes
1823	6	-1.75053	Great Britain	North Atlantic Group	Atlantic	North Atlantic Group	Temperate	N		Northern	NH		Yes	Yes	Yes
1823	7	-2.04906	Great Britain	North Atlantic Group	Atlantic	North Atlantic Group	Temperate	N		Northern	NH		Yes	Yes	Yes
1823	8	-0.53064	Great Britain	North Atlantic Group	Atlantic	North Atlantic Group	Temperate	N		Northern	NH		Yes	Yes	Yes
1823	9	-0.10495	Great Britain	North Atlantic Group	Atlantic	North Atlantic Group	Temperate	N		Northern	NH		Yes	Yes	Yes
1823	10	-0.559029	Great Britain	North Atlantic Group	Atlantic	North Atlantic Group	Temperate	N		Northern	NH		Yes	Yes	Yes
1823	11	0.78753	Great Britain	North Atlantic Group	Atlantic	North Atlantic Group	Temperate	N		Northern	NH		Yes	Yes	Yes
1823	12	1.75322	Great Britain	North Atlantic Group	Atlantic	North Atlantic Group	Temperate	N		Northern	NH		Yes	Yes	Yes
1824	1	1.09175	Great Britain	North Atlantic Group	Atlantic	North Atlantic Group	Temperate	N		Northern	NH		Yes	Yes	Yes
1824	2	0.782964	Great Britain	North Atlantic Group	Atlantic	North Atlantic Group	Temperate	N		Northern	NH		Yes	Yes	Yes
1824	3	-0.392416	Great Britain	North Atlantic Group	Atlantic	North Atlantic Group	Temperate	N		Northern	NH		Yes	Yes	Yes
1824	4	-0.870525	Great Britain	North Atlantic Group	Atlantic	North Atlantic Group	Temperate	N		Northern	NH		Yes	Yes	Yes
1824	5	-1.06323	Great Britain	North Atlantic Group	Atlantic	North Atlantic Group	Temperate	N		Northern	NH		Yes	Yes	Yes
1824	6	-0.7285	Great Britain	North Atlantic Group	Atlantic	North Atlantic Group	Temperate	N		Northern	NH		Yes	Yes	Yes
1824	7	0.104925	Great Britain	North Atlantic Group	Atlantic	North Atlantic Group	Temperate	N		Northern	NH		Yes	Yes	Yes
1824	8	-0.687153	Great Britain	North Atlantic Group	Atlantic	North Atlantic Group	Temperate	N		Northern	NH		Yes	Yes	Yes
1824	9	0.70546	Great Britain	North Atlantic Group	Atlantic	North Atlantic Group	Temperate	N		Northern	NH		Yes	Yes	Yes
1824	10	0.0763016	Great Britain	North Atlantic Group	Atlantic	North Atlantic Group	Temperate	N		Northern	NH		Yes	Yes	Yes
1824	11	2.20035	Great Britain	North Atlantic Group	Atlantic	North Atlantic Group	Temperate	N		Northern	NH		Yes	Yes	Yes
1824	12	2.63827	Great Britain	North Atlantic Group	Atlantic	North Atlantic Group	Temperate	N		Northern	NH		Yes	Yes	Yes
1825	1	1.10453	Great Britain	North Atlantic Group	Atlantic	North Atlantic Group	Temperate	N		Northern	NH		Yes	Yes	Yes
1825	2	0.0592878	Great Britain	North Atlantic Group	Atlantic	North Atlantic Group	Temperate	N		Northern	NH		Yes	Yes	Yes
1825	3	-0.51916	Great Britain	North Atlantic Group	Atlantic	North Atlantic Group	Temperate	N		Northern	NH		Yes	Yes	Yes
1825	4	0.844679	Great Britain	North Atlantic Group	Atlantic	North Atlantic Group	Temperate	N		Northern	NH		Yes	Yes	Yes
1825	5	-0.243187	Great Britain	North Atlantic Group	Atlantic	North Atlantic Group	Temperate	N		Northern	NH		Yes	Yes	Yes
1825	6	-0.0621987	Great Britain	North Atlantic Group	Atlantic	North Atlantic Group	Temperate	N		Northern	NH		Yes	Yes	Yes
1825	7	1.37023	Great Britain	North Atlantic Group	Atlantic	North Atlantic Group	Temperate	N		Northern	NH		Yes	Yes	Yes
1825	8	0.326242	Great Britain	North Atlantic Group	Atlantic	North Atlantic Group	Temperate	N		Northern	NH		Yes	Yes	Yes
1825	9	1.50221	Great Britain	North Atlantic Group	Atlantic	North Atlantic Group	Temperate	N		Northern	NH		Yes	Yes	Yes
1825	10	1.18659	Great Britain	North Atlantic Group	Atlantic	North Atlantic Group	Temperate	N		Northern	NH		Yes	Yes	Yes
1825	11	0.516347	Great Britain	North Atlantic Group	Atlantic	North Atlantic Group	Temperate	N		Northern	NH		Yes	Yes	Yes
1825	12	1.58123	Great Britain	North Atlantic Group	Atlantic	North Atlantic Group	Temperate	N		Northern	NH		Yes	Yes	Yes
1809	1	-0.013204	Hainan	North Pacific	Pacific	Other	Tropics	Tropics	NH	Northern			Yes	Yes	No or unknown
1809	2	-0.172313	Hainan	North Pacific	Pacific	Other	Tropics	Tropics	NH	Northern			Yes	Yes	No or unknown
1809	3	-0.0802294	Hainan	North Pacific	Pacific	Other	Tropics	Tropics	NH	Northern			Yes	Yes	No or unknown
1809	4	-0.0376919	Hainan	North Pacific	Pacific	Other	Tropics	Tropics	NH	Northern			Yes	Yes	No or unknown
1809	5	-0.11005	Hainan	North Pacific	Pacific	Other	Tropics	Tropics	NH	Northern			Yes	Yes	No or unknown
1809	6	-0.0855456	Hainan	North Pacific	Pacific	Other	Tropics	Tropics	NH	Northern			Yes	Yes	No or unknown
1809	7	-0.0592083	Hainan	North Pacific	Pacific	Other	Tropics	Tropics	NH	Northern			Yes	Yes	No or unknown
1809	8	0.00151463	Hainan	North Pacific	Pacific	Other	Tropics	Tropics	NH	Northern			Yes	Yes	No or unknown
1809	9	-0.164507	Hainan	North Pacific	Pacific	Other	Tropics	Tropics	NH	Northern			Yes	Yes	No or unknown
1809	10	-0.238122	Hainan	North Pacific	Pacific	Other	Tropics	Tropics	NH	Northern			Yes	Yes	No or unknown
1809	11	-0.129082	Hainan	North Pacific	Pacific	Other	Tropics	Tropics	NH	Northern			Yes	Yes	No or unknown
1809	12	-0.232552	Hainan	North Pacific	Pacific	Other	Tropics	Tropics	NH	Northern			Yes	Yes	No or unknown
1810	1	-0.439981	Hainan	North Pacific	Pacific	Other	Tropics	Tropics	NH	Northern			Yes	Yes	No or unknown
1810	2	-0.117934	Hainan	North Pacific	Pacific	Other	Tropics	Tropics	NH	Northern			Yes	Yes	No or unknown
1810	3	-0.048514	Hainan	North Pacific	Pacific	Other	Tropics	Tropics	NH	Northern			Yes	Yes	No or unknown
1810	4	-0.068837	Hainan	North Pacific	Pacific	Other	Tropics	Tropics	NH	Northern			Yes	Yes	No or unknown
1810	5	0.0620269	Hainan	North Pacific	Pacific	Other	Tropics	Tropics	NH	Northern			Yes	Yes	No or unknown
1810	6	0.000208791	Hainan	North Pacific	Pacific	Other	Tropics	Tropics	NH	Northern			Yes	Yes	No or unknown
1810	7	-0.0663914	Hainan	North Pacific	Pacific	Other	Tropics	Tropics	NH	Northern			Yes	Yes	No or unknown
1810	8	0.00948353	Hainan	North Pacific	Pacific	Other	Tropics	Tropics	NH	Northern			Yes	Yes	No or unknown
1810	9	-0.0875549	Hainan	North Pacific	Pacific	Other	Tropics	Tropics	NH	Northern			Yes	Yes	No or unknown
1810	10	-0.00801525	Hainan	North Pacific	Pacific	Other	Tropics	Tropics	NH	Northern			Yes	Yes	No or unknown
1810	11	-0.188391	Hainan	North Pacific	Pacific	Other	Tropics	Tropics	NH	Northern			Yes	Yes	No or unknown
1810	12	-0.0448571	Hainan	North Pacific	Pacific	Other	Tropics	Tropics	NH	Northern			Yes	Yes	No or unknown
1811	1	-0.313802	Hainan	North Pacific	Pacific	Other	Tropics	Tropics	NH	Northern			Yes	Yes	No or unknown
1811	2	0.0748738	Hainan	North Pacific	Pacific	Other	Tropics	Tropics	NH	Northern			Yes	Yes	No or unknown
1811	3	0.0305456	Hainan	North Pacific	Pacific	Other	Tropics	Tropics	NH	Northern			Yes	Yes	No or unknown
1811	4	0.010318	Hainan	North Pacific	Pacific	Other	Tropics	Tropics	NH	Northern			Yes	Yes	No or unknown
1811	5	-0.114103	Hainan	North Pacific	Pacific	Other	Tropics	Tropics	NH	Northern			Yes	Yes	No or unknown
1811	6	-0.0877066	Hainan	North Pacific	Pacific	Other	Tropics	Tropics	NH	Northern			Yes	Yes	No or unknown
1811	7	0.0381981	Hainan	North Pacific	Pacific	Other	Tropics	Tropics	NH	Northern			Yes	Yes	No or unknown
1811	8	-0.0892466	Hainan	North Pacific	Pacific	Other	Tropics	Tropics	NH	Northern			Yes	Yes	No or unknown
1811	9	-0.0642337	Hainan	North Pacific	Pacific	Other	Tropics	Tropics	NH	Northern			Yes	Yes	No or unknown
1811	10	-0.105919	Hainan	North Pacific	Pacific	Other	Tropics	Tropics	NH	Northern			Yes	Yes	No or unknown
1811	11	0.13324	Hainan	North Pacific	Pacific	Other	Tropics	Tropics	NH	Northern			Yes	Yes	No or unknown
1811	12	-0.00583274	Hainan	North Pacific	Pacific	Other	Tropics	Tropics	NH	Northern			Yes	Yes	No or unknown
1812	1	0.0423018	Hainan	North Pacific	Pacific	Other	Tropics	Tropics	NH	Northern			Yes	Yes	No or unknown
1812	2	0.0107678	Hainan	North Pacific	Pacific	Other	Tropics	Tropics	NH	Northern			Yes	Yes	No or unknown
1812	3	-0.064427	Hainan	North Pacific	Pacific	Other	Tropics	Tropics	NH	Northern			Yes	Yes	No or unknown
1812	4	0.150699	Hainan	North Pacific	Pacific	Other	Tropics	Tropics	NH	Northern			Yes	Yes	No or unknown
1812	5	-0.0739461	Hainan	North Pacific	Pacific	Other	Tropics	Tropics	NH	Northern			Yes	Yes	No or unknown
1812	6	-0.0331088	Hainan	North Pacific	Pacific	Other	Tropics	Tropics	NH	Northern			Yes	Yes	No or unknown
1812	7	-0.153441	Hainan	North Pacific	Pacific	Other	Tropics	Tropics	NH	Northern			Yes	Yes	No or unknown
1812	8	-0.170685	Hainan	North Pacific	Pacific	Other	Tropics	Tropics	NH	Northern			Yes	Yes	No or unknown
1812	9	0.030304	Hainan	North Pacific	Pacific	Other	Tropics	Tropics	NH	Northern			Yes	Yes	No or unknown
1812	10	-0.00349102	Hainan	North Pacific	Pacific	Other	Tropics	Tropics	NH	Northern			Yes	Yes	No or unknown
1812	11	-0.0966798	Hainan	North Pacific	Pacific	Other	Tropics	Tropics	NH	Northern			Yes	Yes	No or unknown
1812	12	-0.132988	Hainan	North Pacific	Pacific	Other	Tropics	Tropics	NH	Northern			Yes	Yes	No or unknown
1813	1	-0.076507	Hainan	North Pacific	Pacific	Other	Tropics	Tropics	NH	Northern			Yes	Yes	No or unknown
1813	2	0.0710667	Hainan	North Pacific	Pacific	Other	Tropics	Tropics	NH	Northern			Yes	Yes	No or unknown
1813	3	0.143405	Hainan	North Pacific	Pacific	Other	Tropics	Tropics	NH	Northern			Yes	Yes	No or unknown
1813	4	0.101827	Hainan	North Pacific	Pacific	Other	Tropics	Tropics	NH	Northern			Yes	Yes	No or unknown
1813	5	-0.0925542	Hainan	North Pacific	Pacific	Other	Tropics	Tropics	NH	Northern			Yes	Yes	No or unknown
1813	6	-0.104951	Hainan	North Pacific	Pacific	Other	Tropics	Tropics	NH	Northern			Yes	Yes	No or unknown
1813	7	-0.0888676	Hainan	North Pacific	Pacific	Other	Tropics	Tropics	NH	Northern			Yes	Yes	No or unknown
1813	8	0.0388205	Hainan	North Pacific	Pacific	Other	Tropics	Tropics	NH	Northern			Yes	Yes	No or unknown
1813	9	-0.0475005	Hainan	North Pacific	Pacific	Other	Tropics	Tropics	NH	Northern			Yes	Yes	No or unknown
1813	10	0.0220903	Hainan	North Pacific	Pacific	Other	Tropics	Tropics	NH	Northern			Yes	Yes	No or unknown
1813	11	0.024845	Hainan	North Pacific	Pacific	Other	Tropics	Tropics	NH	Northern			Yes	Yes	No or unknown
1813	12	0.0265426	Hainan	North Pacific	Pacific	Other	Tropics	Tropics	NH	Northern			Yes	Yes	No or unknown
1814	1	-0.0167955	Hainan	North Pacific	Pacific	Other	Tropics	Tropics	NH	Northern			Yes	Yes	No or unknown
1814	2	0.15857	Hainan	North Pacific	Pacific	Other	Tropics	Tropics	NH	Northern			Yes	Yes	No or unknown
1814	3	0.053697	Hainan	North Pacific	Pacific	Other	Tropics	Tropics	NH	Northern			Yes	Yes	No or unknown
1814	4	0.101707	Hainan	North Pacific	Pacific	Other	Tropics	Tropics	NH	Northern			Yes	Yes	No or unknown
1814	5	-0.00764853	Hainan	North Pacific	Pacific	Other	Tropics	Tropics	NH	Northern			Yes	Yes	No or unknown
1814	6	-0.0661841	Hainan	North Pacific	Pacific	Other	Tropics	Tropics	NH	Northern			Yes	Yes	No or unknown
1814	7	0.0132195	Hainan	North Pacific	Pacific	Other	Tropics	Tropics	NH	Northern			Yes	Yes	No or unknown
1814	8	-0.0656488	Hainan	North Pacific	Pacific	Other	Tropics	Tropics	NH	Northern			Yes	Yes	No or unknown
1814	9	-0.0657672	Hainan	North Pacific	Pacific	Other	Tropics	Tropics	NH	Northern			Yes	Yes	No or unknown
1814	10	-0.12695	Hainan	North Pacific	Pacific	Other	Tropics	Tropics	NH	Northern			Yes	Yes	No or unknown
1814	11	0.0114249	Hainan	North Pacific	Pacific	Other	Tropics	Tropics	NH	Northern			Yes	Yes	No or unknown
1814	12	-0.0407849	Hainan	North Pacific	Pacific	Other	Tropics	Tropics	NH	Northern			Yes	Yes	No or unknown
1815	1	-0.12833	Hainan	North Pacific	Pacific	Other	Tropics	Tropics	NH	Northern			Yes	Yes	No or unknown
1815	2	0.0563935	Hainan	North Pacific	Pacific	Other	Tropics	Tropics	NH	Northern			Yes	Yes	No or unknown
1815	3	0.0173983	Hainan	North Pacific	Pacific	Other	Tropics	Tropics	NH	Northern			Yes	Yes	No or unknown
1815	4	0.184255	Hainan	North Pacific	Pacific	Other	Tropics	Tropics	NH	Northern			Yes	Yes	No or unknown
1815	5	0.0224952	Hainan	North Pacific	Pacific	Other	Tropics	Tropics	NH	Northern			Yes	Yes	No or unknown
1815	6	-0.186959	Hainan	North Pacific	Pacific	Other	Tropics	Tropics	NH	Northern			Yes	Yes	No or unknown
1815	7	-0.103831	Hainan	North Pacific	Pacific	Other	Tropics	Tropics	NH	Northern			Yes	Yes	No or unknown
1815	8	-0.189546	Hainan	North Pacific	Pacific	Other	Tropics	Tropics	NH	Northern			Yes	Yes	No or unknown
1815	9	-0.0432205	Hainan	North Pacific	Pacific	Other	Tropics	Tropics	NH	Northern			Yes	Yes	No or unknown
1815	10	-0.181637	Hainan	North Pacific	Pacific	Other	Tropics	Tropics	NH	Northern			Yes	Yes	No or unknown
1815	11	-0.154862	Hainan	North Pacific	Pacific	Other	Tropics	Tropics	NH	Northern			Yes	Yes	No or unknown
1815	12	-0.306509	Hainan	North Pacific	Pacific	Other	Tropics	Tropics	NH	Northern			Yes	Yes	No or unknown
1816	1	-0.268716	Hainan	North Pacific	Pacific	Other	Tropics	Tropics	NH	Northern			Yes	Yes	No or unknown
1816	2	-0.334485	Hainan	North Pacific	Pacific	Other	Tropics	Tropics	NH	Northern			Yes	Yes	No or unknown
1816	3	-0.053824	Hainan	North Pacific	Pacific	Other	Tropics	Tropics	NH	Northern			Yes	Yes	No or unknown
1816	4	0.0673916	Hainan	North Pacific	Pacific	Other	Tropics	Tropics	NH	Northern			Yes	Yes	No or unknown
1816	5	-0.00218398	Hainan	North Pacific	Pacific	Other	Tropics	Tropics	NH	Northern			Yes	Yes	No or unknown
1816	6	0.0189657	Hainan	North Pacific	Pacific	Other	Tropics	Tropics	NH	Northern			Yes	Yes	No or unknown
1816	7	-0.0583385	Hainan	North Pacific	Pacific	Other	Tropics	Tropics	NH	Northern			Yes	Yes	No or unknown
1816	8	-0.0654676	Hainan	North Pacific	Pacific	Other	Tropics	Tropics	NH	Northern			Yes	Yes	No or unknown
1816	9	-0.000520643	Hainan	North Pacific	Pacific	Other	Tropics	Tropics	NH	Northern			Yes	Yes	No or unknown
1816	10	-0.145592	Hainan	North Pacific	Pacific	Other	Tropics	Tropics	NH	Northern			Yes	Yes	No or unknown
1816	11	0.00954615	Hainan	North Pacific	Pacific	Other	Tropics	Tropics	NH	Northern			Yes	Yes	No or unknown
1816	12	-0.0355263	Hainan	North Pacific	Pacific	Other	Tropics	Tropics	NH	Northern			Yes	Yes	No or unknown
1817	1	-0.00527134	Hainan	North Pacific	Pacific	Other	Tropics	Tropics	NH	Northern			Yes	Yes	No or unknown
1817	2	0.167664	Hainan	North Pacific	Pacific	Other	Tropics	Tropics	NH	Northern			Yes	Yes	No or unknown
1817	3	-0.0836149	Hainan	North Pacific	Pacific	Other	Tropics	Tropics	NH	Northern			Yes	Yes	No or unknown
1817	4	-0.0157879	Hainan	North Pacific	Pacific	Other	Tropics	Tropics	NH	Northern			Yes	Yes	No or unknown
1817	5	-0.198277	Hainan	North Pacific	Pacific	Other	Tropics	Tropics	NH	Northern			Yes	Yes	No or unknown
1817	6	-0.18749	Hainan	North Pacific	Pacific	Other	Tropics	Tropics	NH	Northern			Yes	Yes	No or unknown
1817	7	-0.203482	Hainan	North Pacific	Pacific	Other	Tropics	Tropics	NH	Northern			Yes	Yes	No or unknown
1817	8	-0.0998629	Hainan	North Pacific	Pacific	Other	Tropics	Tropics	NH	Northern			Yes	Yes	No or unknown
1817	9	-0.261845	Hainan	North Pacific	Pacific	Other	Tropics	Tropics	NH	Northern			Yes	Yes	No or unknown
1817	10	-0.0163828	Hainan	North Pacific	Pacific	Other	Tropics	Tropics	NH	Northern			Yes	Yes	No or unknown
1817	11	-0.227856	Hainan	North Pacific	Pacific	Other	Tropics	Tropics	NH	Northern			Yes	Yes	No or unknown
1817	12	-0.402128	Hainan	North Pacific	Pacific	Other	Tropics	Tropics	NH	Northern			Yes	Yes	No or unknown
1818	1	-0.0570959	Hainan	North Pacific	Pacific	Other	Tropics	Tropics	NH	Northern			Yes	Yes	No or unknown
1818	2	-0.0143176	Hainan	North Pacific	Pacific	Other	Tropics	Tropics	NH	Northern			Yes	Yes	No or unknown
1818	3	0.0765089	Hainan	North Pacific	Pacific	Other	Tropics	Tropics	NH	Northern			Yes	Yes	No or unknown
1818	4	-0.10793	Hainan	North Pacific	Pacific	Other	Tropics	Tropics	NH	Northern			Yes	Yes	No or unknown
1818	5	-0.0307561	Hainan	North Pacific	Pacific	Other	Tropics	Tropics	NH	Northern			Yes	Yes	No or unknown
1818	6	-0.152022	Hainan	North Pacific	Pacific	Other	Tropics	Tropics	NH	Northern			Yes	Yes	No or unknown
1818	7	-0.296912	Hainan	North Pacific	Pacific	Other	Tropics	Tropics	NH	Northern			Yes	Yes	No or unknown
1818	8	-0.300741	Hainan	North Pacific	Pacific	Other	Tropics	Tropics	NH	Northern			Yes	Yes	No or unknown
1818	9	-0.137287	Hainan	North Pacific	Pacific	Other	Tropics	Tropics	NH	Northern			Yes	Yes	No or unknown
1818	10	-0.131442	Hainan	North Pacific	Pacific	Other	Tropics	Tropics	NH	Northern			Yes	Yes	No or unknown
1818	11	0.0250605	Hainan	North Pacific	Pacific	Other	Tropics	Tropics	NH	Northern			Yes	Yes	No or unknown
1818	12	-0.223145	Hainan	North Pacific	Pacific	Other	Tropics	Tropics	NH	Northern			Yes	Yes	No or unknown
1819	1	0.0928007	Hainan	North Pacific	Pacific	Other	Tropics	Tropics	NH	Northern			Yes	Yes	No or unknown
1819	2	-0.0527793	Hainan	North Pacific	Pacific	Other	Tropics	Tropics	NH	Northern			Yes	Yes	No or unknown
1819	3	-0.0408636	Hainan	North Pacific	Pacific	Other	Tropics	Tropics	NH	Northern			Yes	Yes	No or unknown
1819	4	-0.000445175	Hainan	North Pacific	Pacific	Other	Tropics	Tropics	NH	Northern			Yes	Yes	No or unknown
1819	5	-0.130278	Hainan	North Pacific	Pacific	Other	Tropics	Tropics	NH	Northern			Yes	Yes	No or unknown
1819	6	-0.223682	Hainan	North Pacific	Pacific	Other	Tropics	Tropics	NH	Northern			Yes	Yes	No or unknown
1819	7	-0.30457	Hainan	North Pacific	Pacific	Other	Tropics	Tropics	NH	Northern			Yes	Yes	No or unknown
1819	8	-0.373092	Hainan	North Pacific	Pacific	Other	Tropics	Tropics	NH	Northern			Yes	Yes	No or unknown
1819	9	-0.222986	Hainan	North Pacific	Pacific	Other	Tropics	Tropics	NH	Northern			Yes	Yes	No or unknown
1819	10	-0.0296293	Hainan	North Pacific	Pacific	Other	Tropics	Tropics	NH	Northern			Yes	Yes	No or unknown
1819	11	-0.127783	Hainan	North Pacific	Pacific	Other	Tropics	Tropics	NH	Northern			Yes	Yes	No or unknown
1819	12	-0.0423299	Hainan	North Pacific	Pacific	Other	Tropics	Tropics	NH	Northern			Yes	Yes	No or unknown
1820	1	-0.30574	Hainan	North Pacific	Pacific	Other	Tropics	Tropics	NH	Northern			Yes	Yes	No or unknown
1820	2	-0.051839	Hainan	North Pacific	Pacific	Other	Tropics	Tropics	NH	Northern			Yes	Yes	No or unknown
1820	3	0.105651	Hainan	North Pacific	Pacific	Other	Tropics	Tropics	NH	Northern			Yes	Yes	No or unknown
1820	4	-0.0800446	Hainan	North Pacific	Pacific	Other	Tropics	Tropics	NH	Northern			Yes	Yes	No or unknown
1820	5	-0.215519	Hainan	North Pacific	Pacific	Other	Tropics	Tropics	NH	Northern			Yes	Yes	No or unknown
1820	6	-0.282592	Hainan	North Pacific	Pacific	Other	Tropics	Tropics	NH	Northern			Yes	Yes	No or unknown
1820	7	-0.264922	Hainan	North Pacific	Pacific	Other	Tropics	Tropics	NH	Northern			Yes	Yes	No or unknown
1820	8	-0.194086	Hainan	North Pacific	Pacific	Other	Tropics	Tropics	NH	Northern			Yes	Yes	No or unknown
1820	9	-0.126514	Hainan	North Pacific	Pacific	Other	Tropics	Tropics	NH	Northern			Yes	Yes	No or unknown
1820	10	-0.0608774	Hainan	North Pacific	Pacific	Other	Tropics	Tropics	NH	Northern			Yes	Yes	No or unknown
1820	11	-0.059435	Hainan	North Pacific	Pacific	Other	Tropics	Tropics	NH	Northern			Yes	Yes	No or unknown
1820	12	-0.310669	Hainan	North Pacific	Pacific	Other	Tropics	Tropics	NH	Northern			Yes	Yes	No or unknown
1821	1	-0.00921001	Hainan	North Pacific	Pacific	Other	Tropics	Tropics	NH	Northern			Yes	Yes	No or unknown
1821	2	-0.036956	Hainan	North Pacific	Pacific	Other	Tropics	Tropics	NH	Northern			Yes	Yes	No or unknown
1821	3	0.0350355	Hainan	North Pacific	Pacific	Other	Tropics	Tropics	NH	Northern			Yes	Yes	No or unknown
1821	4	-0.0543335	Hainan	North Pacific	Pacific	Other	Tropics	Tropics	NH	Northern			Yes	Yes	No or unknown
1821	5	-0.0904523	Hainan	North Pacific	Pacific	Other	Tropics	Tropics	NH	Northern			Yes	Yes	No or unknown
1821	6	-0.197778	Hainan	North Pacific	Pacific	Other	Tropics	Tropics	NH	Northern			Yes	Yes	No or unknown
1821	7	-0.110371	Hainan	North Pacific	Pacific	Other	Tropics	Tropics	NH	Northern			Yes	Yes	No or unknown
1821	8	-0.247221	Hainan	North Pacific	Pacific	Other	Tropics	Tropics	NH	Northern			Yes	Yes	No or unknown
1821	9	-0.202248	Hainan	North Pacific	Pacific	Other	Tropics	Tropics	NH	Northern			Yes	Yes	No or unknown
1821	10	-0.0885187	Hainan	North Pacific	Pacific	Other	Tropics	Tropics	NH	Northern			Yes	Yes	No or unknown
1821	11	0.00542247	Hainan	North Pacific	Pacific	Other	Tropics	Tropics	NH	Northern			Yes	Yes	No or unknown
1821	12	0.044857	Hainan	North Pacific	Pacific	Other	Tropics	Tropics	NH	Northern			Yes	Yes	No or unknown
1822	1	-0.17699	Hainan	North Pacific	Pacific	Other	Tropics	Tropics	NH	Northern			Yes	Yes	No or unknown
1822	2	-0.137067	Hainan	North Pacific	Pacific	Other	Tropics	Tropics	NH	Northern			Yes	Yes	No or unknown
1822	3	-0.0430418	Hainan	North Pacific	Pacific	Other	Tropics	Tropics	NH	Northern			Yes	Yes	No or unknown
1822	4	0.00287933	Hainan	North Pacific	Pacific	Other	Tropics	Tropics	NH	Northern			Yes	Yes	No or unknown
1822	5	-0.0675641	Hainan	North Pacific	Pacific	Other	Tropics	Tropics	NH	Northern			Yes	Yes	No or unknown
1822	6	-0.194692	Hainan	North Pacific	Pacific	Other	Tropics	Tropics	NH	Northern			Yes	Yes	No or unknown
1822	7	-0.164299	Hainan	North Pacific	Pacific	Other	Tropics	Tropics	NH	Northern			Yes	Yes	No or unknown
1822	8	-0.206501	Hainan	North Pacific	Pacific	Other	Tropics	Tropics	NH	Northern			Yes	Yes	No or unknown
1822	9	-0.0960483	Hainan	North Pacific	Pacific	Other	Tropics	Tropics	NH	Northern			Yes	Yes	No or unknown
1822	10	-0.0670553	Hainan	North Pacific	Pacific	Other	Tropics	Tropics	NH	Northern			Yes	Yes	No or unknown
1822	11	0.031227	Hainan	North Pacific	Pacific	Other	Tropics	Tropics	NH	Northern			Yes	Yes	No or unknown
1822	12	-0.0595494	Hainan	North Pacific	Pacific	Other	Tropics	Tropics	NH	Northern			Yes	Yes	No or unknown
1823	1	0.0580317	Hainan	North Pacific	Pacific	Other	Tropics	Tropics	NH	Northern			Yes	Yes	No or unknown
1823	2	0.173205	Hainan	North Pacific	Pacific	Other	Tropics	Tropics	NH	Northern			Yes	Yes	No or unknown
1823	3	0.0345072	Hainan	North Pacific	Pacific	Other	Tropics	Tropics	NH	Northern			Yes	Yes	No or unknown
1823	4	-0.029578	Hainan	North Pacific	Pacific	Other	Tropics	Tropics	NH	Northern			Yes	Yes	No or unknown
1823	5	-0.16182	Hainan	North Pacific	Pacific	Other	Tropics	Tropics	NH	Northern			Yes	Yes	No or unknown
1823	6	-0.164867	Hainan	North Pacific	Pacific	Other	Tropics	Tropics	NH	Northern			Yes	Yes	No or unknown
1823	7	-0.177174	Hainan	North Pacific	Pacific	Other	Tropics	Tropics	NH	Northern			Yes	Yes	No or unknown
1823	8	-0.219341	Hainan	North Pacific	Pacific	Other	Tropics	Tropics	NH	Northern			Yes	Yes	No or unknown
1823	9	-0.136576	Hainan	North Pacific	Pacific	Other	Tropics	Tropics	NH	Northern			Yes	Yes	No or unknown
1823	10	0.0788454	Hainan	North Pacific	Pacific	Other	Tropics	Tropics	NH	Northern			Yes	Yes	No or unknown
1823	11	-0.0715963	Hainan	North Pacific	Pacific	Other	Tropics	Tropics	NH	Northern			Yes	Yes	No or unknown
1823	12	0.0252475	Hainan	North Pacific	Pacific	Other	Tropics	Tropics	NH	Northern			Yes	Yes	No or unknown
1824	1	0.155732	Hainan	North Pacific	Pacific	Other	Tropics	Tropics	NH	Northern			Yes	Yes	No or unknown
1824	2	0.215461	Hainan	North Pacific	Pacific	Other	Tropics	Tropics	NH	Northern			Yes	Yes	No or unknown
1824	3	0.105625	Hainan	North Pacific	Pacific	Other	Tropics	Tropics	NH	Northern			Yes	Yes	No or unknown
1824	4	-0.151654	Hainan	North Pacific	Pacific	Other	Tropics	Tropics	NH	Northern			Yes	Yes	No or unknown
1824	5	-0.241638	Hainan	North Pacific	Pacific	Other	Tropics	Tropics	NH	Northern			Yes	Yes	No or unknown
1824	6	-0.074132	Hainan	North Pacific	Pacific	Other	Tropics	Tropics	NH	Northern			Yes	Yes	No or unknown
1824	7	-0.0204262	Hainan	North Pacific	Pacific	Other	Tropics	Tropics	NH	Northern			Yes	Yes	No or unknown
1824	8	-0.0562399	Hainan	North Pacific	Pacific	Other	Tropics	Tropics	NH	Northern			Yes	Yes	No or unknown
1824	9	-0.100155	Hainan	North Pacific	Pacific	Other	Tropics	Tropics	NH	Northern			Yes	Yes	No or unknown
1824	10	-0.0448595	Hainan	North Pacific	Pacific	Other	Tropics	Tropics	NH	Northern			Yes	Yes	No or unknown
1824	11	-0.00730527	Hainan	North Pacific	Pacific	Other	Tropics	Tropics	NH	Northern			Yes	Yes	No or unknown
1824	12	-0.0084458	Hainan	North Pacific	Pacific	Other	Tropics	Tropics	NH	Northern			Yes	Yes	No or unknown
1825	1	0.167351	Hainan	North Pacific	Pacific	Other	Tropics	Tropics	NH	Northern			Yes	Yes	No or unknown
1825	2	0.0713795	Hainan	North Pacific	Pacific	Other	Tropics	Tropics	NH	Northern			Yes	Yes	No or unknown
1825	3	-0.075934	Hainan	North Pacific	Pacific	Other	Tropics	Tropics	NH	Northern			Yes	Yes	No or unknown
1825	4	-0.015004	Hainan	North Pacific	Pacific	Other	Tropics	Tropics	NH	Northern			Yes	Yes	No or unknown
1825	5	-0.106346	Hainan	North Pacific	Pacific	Other	Tropics	Tropics	NH	Northern			Yes	Yes	No or unknown
1825	6	-0.0348616	Hainan	North Pacific	Pacific	Other	Tropics	Tropics	NH	Northern			Yes	Yes	No or unknown
1825	7	-0.0217537	Hainan	North Pacific	Pacific	Other	Tropics	Tropics	NH	Northern			Yes	Yes	No or unknown
1825	8	-0.177362	Hainan	North Pacific	Pacific	Other	Tropics	Tropics	NH	Northern			Yes	Yes	No or unknown
1825	9	-0.103853	Hainan	North Pacific	Pacific	Other	Tropics	Tropics	NH	Northern			Yes	Yes	No or unknown
1825	10	0.0561041	Hainan	North Pacific	Pacific	Other	Tropics	Tropics	NH	Northern			Yes	Yes	No or unknown
1825	11	0.028097	Hainan	North Pacific	Pacific	Other	Tropics	Tropics	NH	Northern			Yes	Yes	No or unknown
1825	12	0.101854	Hainan	North Pacific	Pacific	Other	Tropics	Tropics	NH	Northern			Yes	Yes	No or unknown
1809	1	-0.304459	Hispaniola	North Atlantic Group	Atlantic	North Atlantic Group	Tropics	Tropics	NH	Northern			No or unknown	No or unknown	No or unknown
1809	2	-0.268694	Hispaniola	North Atlantic Group	Atlantic	North Atlantic Group	Tropics	Tropics	NH	Northern			No or unknown	No or unknown	No or unknown
1809	3	-0.352734	Hispaniola	North Atlantic Group	Atlantic	North Atlantic Group	Tropics	Tropics	NH	Northern			No or unknown	No or unknown	No or unknown
1809	4	-0.407104	Hispaniola	North Atlantic Group	Atlantic	North Atlantic Group	Tropics	Tropics	NH	Northern			No or unknown	No or unknown	No or unknown
1809	5	-0.395755	Hispaniola	North Atlantic Group	Atlantic	North Atlantic Group	Tropics	Tropics	NH	Northern			No or unknown	No or unknown	No or unknown
1809	6	-0.436484	Hispaniola	North Atlantic Group	Atlantic	North Atlantic Group	Tropics	Tropics	NH	Northern			No or unknown	No or unknown	No or unknown
1809	7	-0.466025	Hispaniola	North Atlantic Group	Atlantic	North Atlantic Group	Tropics	Tropics	NH	Northern			No or unknown	No or unknown	No or unknown
1809	8	-0.498476	Hispaniola	North Atlantic Group	Atlantic	North Atlantic Group	Tropics	Tropics	NH	Northern			No or unknown	No or unknown	No or unknown
1809	9	-0.405787	Hispaniola	North Atlantic Group	Atlantic	North Atlantic Group	Tropics	Tropics	NH	Northern			No or unknown	No or unknown	No or unknown
1809	10	-0.441566	Hispaniola	North Atlantic Group	Atlantic	North Atlantic Group	Tropics	Tropics	NH	Northern			No or unknown	No or unknown	No or unknown
1809	11	-0.392565	Hispaniola	North Atlantic Group	Atlantic	North Atlantic Group	Tropics	Tropics	NH	Northern			No or unknown	No or unknown	No or unknown
1809	12	-0.408514	Hispaniola	North Atlantic Group	Atlantic	North Atlantic Group	Tropics	Tropics	NH	Northern			No or unknown	No or unknown	No or unknown
1810	1	-0.357318	Hispaniola	North Atlantic Group	Atlantic	North Atlantic Group	Tropics	Tropics	NH	Northern			No or unknown	No or unknown	No or unknown
1810	2	-0.359423	Hispaniola	North Atlantic Group	Atlantic	North Atlantic Group	Tropics	Tropics	NH	Northern			No or unknown	No or unknown	No or unknown
1810	3	-0.507126	Hispaniola	North Atlantic Group	Atlantic	North Atlantic Group	Tropics	Tropics	NH	Northern			No or unknown	No or unknown	No or unknown
1810	4	-0.552559	Hispaniola	North Atlantic Group	Atlantic	North Atlantic Group	Tropics	Tropics	NH	Northern			No or unknown	No or unknown	No or unknown
1810	5	-0.345666	Hispaniola	North Atlantic Group	Atlantic	North Atlantic Group	Tropics	Tropics	NH	Northern			No or unknown	No or unknown	No or unknown
1810	6	-0.459231	Hispaniola	North Atlantic Group	Atlantic	North Atlantic Group	Tropics	Tropics	NH	Northern			No or unknown	No or unknown	No or unknown
1810	7	-0.479837	Hispaniola	North Atlantic Group	Atlantic	North Atlantic Group	Tropics	Tropics	NH	Northern			No or unknown	No or unknown	No or unknown
1810	8	-0.387934	Hispaniola	North Atlantic Group	Atlantic	North Atlantic Group	Tropics	Tropics	NH	Northern			No or unknown	No or unknown	No or unknown
1810	9	-0.439163	Hispaniola	North Atlantic Group	Atlantic	North Atlantic Group	Tropics	Tropics	NH	Northern			No or unknown	No or unknown	No or unknown
1810	10	-0.374595	Hispaniola	North Atlantic Group	Atlantic	North Atlantic Group	Tropics	Tropics	NH	Northern			No or unknown	No or unknown	No or unknown
1810	11	-0.391676	Hispaniola	North Atlantic Group	Atlantic	North Atlantic Group	Tropics	Tropics	NH	Northern			No or unknown	No or unknown	No or unknown
1810	12	-0.393867	Hispaniola	North Atlantic Group	Atlantic	North Atlantic Group	Tropics	Tropics	NH	Northern			No or unknown	No or unknown	No or unknown
1811	1	-0.356974	Hispaniola	North Atlantic Group	Atlantic	North Atlantic Group	Tropics	Tropics	NH	Northern			No or unknown	No or unknown	No or unknown
1811	2	-0.358362	Hispaniola	North Atlantic Group	Atlantic	North Atlantic Group	Tropics	Tropics	NH	Northern			No or unknown	No or unknown	No or unknown
1811	3	-0.399943	Hispaniola	North Atlantic Group	Atlantic	North Atlantic Group	Tropics	Tropics	NH	Northern			No or unknown	No or unknown	No or unknown
1811	4	-0.534912	Hispaniola	North Atlantic Group	Atlantic	North Atlantic Group	Tropics	Tropics	NH	Northern			No or unknown	No or unknown	No or unknown
1811	5	-0.434793	Hispaniola	North Atlantic Group	Atlantic	North Atlantic Group	Tropics	Tropics	NH	Northern			No or unknown	No or unknown	No or unknown
1811	6	-0.387696	Hispaniola	North Atlantic Group	Atlantic	North Atlantic Group	Tropics	Tropics	NH	Northern			No or unknown	No or unknown	No or unknown
1811	7	-0.479064	Hispaniola	North Atlantic Group	Atlantic	North Atlantic Group	Tropics	Tropics	NH	Northern			No or unknown	No or unknown	No or unknown
1811	8	-0.407078	Hispaniola	North Atlantic Group	Atlantic	North Atlantic Group	Tropics	Tropics	NH	Northern			No or unknown	No or unknown	No or unknown
1811	9	-0.335327	Hispaniola	North Atlantic Group	Atlantic	North Atlantic Group	Tropics	Tropics	NH	Northern			No or unknown	No or unknown	No or unknown
1811	10	-0.261997	Hispaniola	North Atlantic Group	Atlantic	North Atlantic Group	Tropics	Tropics	NH	Northern			No or unknown	No or unknown	No or unknown
1811	11	-0.374943	Hispaniola	North Atlantic Group	Atlantic	North Atlantic Group	Tropics	Tropics	NH	Northern			No or unknown	No or unknown	No or unknown
1811	12	-0.322641	Hispaniola	North Atlantic Group	Atlantic	North Atlantic Group	Tropics	Tropics	NH	Northern			No or unknown	No or unknown	No or unknown
1812	1	-0.435504	Hispaniola	North Atlantic Group	Atlantic	North Atlantic Group	Tropics	Tropics	NH	Northern			No or unknown	No or unknown	No or unknown
1812	2	-0.350613	Hispaniola	North Atlantic Group	Atlantic	North Atlantic Group	Tropics	Tropics	NH	Northern			No or unknown	No or unknown	No or unknown
1812	3	-0.376658	Hispaniola	North Atlantic Group	Atlantic	North Atlantic Group	Tropics	Tropics	NH	Northern			No or unknown	No or unknown	No or unknown
1812	4	-0.417534	Hispaniola	North Atlantic Group	Atlantic	North Atlantic Group	Tropics	Tropics	NH	Northern			No or unknown	No or unknown	No or unknown
1812	5	-0.482349	Hispaniola	North Atlantic Group	Atlantic	North Atlantic Group	Tropics	Tropics	NH	Northern			No or unknown	No or unknown	No or unknown
1812	6	-0.365647	Hispaniola	North Atlantic Group	Atlantic	North Atlantic Group	Tropics	Tropics	NH	Northern			No or unknown	No or unknown	No or unknown
1812	7	-0.435392	Hispaniola	North Atlantic Group	Atlantic	North Atlantic Group	Tropics	Tropics	NH	Northern			No or unknown	No or unknown	No or unknown
1812	8	-0.357574	Hispaniola	North Atlantic Group	Atlantic	North Atlantic Group	Tropics	Tropics	NH	Northern			No or unknown	No or unknown	No or unknown
1812	9	-0.404913	Hispaniola	North Atlantic Group	Atlantic	North Atlantic Group	Tropics	Tropics	NH	Northern			No or unknown	No or unknown	No or unknown
1812	10	-0.401533	Hispaniola	North Atlantic Group	Atlantic	North Atlantic Group	Tropics	Tropics	NH	Northern			No or unknown	No or unknown	No or unknown
1812	11	-0.451332	Hispaniola	North Atlantic Group	Atlantic	North Atlantic Group	Tropics	Tropics	NH	Northern			No or unknown	No or unknown	No or unknown
1812	12	-0.364046	Hispaniola	North Atlantic Group	Atlantic	North Atlantic Group	Tropics	Tropics	NH	Northern			No or unknown	No or unknown	No or unknown
1813	1	-0.439379	Hispaniola	North Atlantic Group	Atlantic	North Atlantic Group	Tropics	Tropics	NH	Northern			No or unknown	No or unknown	No or unknown
1813	2	-0.297064	Hispaniola	North Atlantic Group	Atlantic	North Atlantic Group	Tropics	Tropics	NH	Northern			No or unknown	No or unknown	No or unknown
1813	3	-0.439017	Hispaniola	North Atlantic Group	Atlantic	North Atlantic Group	Tropics	Tropics	NH	Northern			No or unknown	No or unknown	No or unknown
1813	4	-0.526029	Hispaniola	North Atlantic Group	Atlantic	North Atlantic Group	Tropics	Tropics	NH	Northern			No or unknown	No or unknown	No or unknown
1813	5	-0.464757	Hispaniola	North Atlantic Group	Atlantic	North Atlantic Group	Tropics	Tropics	NH	Northern			No or unknown	No or unknown	No or unknown
1813	6	-0.436648	Hispaniola	North Atlantic Group	Atlantic	North Atlantic Group	Tropics	Tropics	NH	Northern			No or unknown	No or unknown	No or unknown
1813	7	-0.42055	Hispaniola	North Atlantic Group	Atlantic	North Atlantic Group	Tropics	Tropics	NH	Northern			No or unknown	No or unknown	No or unknown
1813	8	-0.40637	Hispaniola	North Atlantic Group	Atlantic	North Atlantic Group	Tropics	Tropics	NH	Northern			No or unknown	No or unknown	No or unknown
1813	9	-0.359995	Hispaniola	North Atlantic Group	Atlantic	North Atlantic Group	Tropics	Tropics	NH	Northern			No or unknown	No or unknown	No or unknown
1813	10	-0.403743	Hispaniola	North Atlantic Group	Atlantic	North Atlantic Group	Tropics	Tropics	NH	Northern			No or unknown	No or unknown	No or unknown
1813	11	-0.358406	Hispaniola	North Atlantic Group	Atlantic	North Atlantic Group	Tropics	Tropics	NH	Northern			No or unknown	No or unknown	No or unknown
1813	12	-0.444881	Hispaniola	North Atlantic Group	Atlantic	North Atlantic Group	Tropics	Tropics	NH	Northern			No or unknown	No or unknown	No or unknown
1814	1	-0.353474	Hispaniola	North Atlantic Group	Atlantic	North Atlantic Group	Tropics	Tropics	NH	Northern			No or unknown	No or unknown	No or unknown
1814	2	-0.420473	Hispaniola	North Atlantic Group	Atlantic	North Atlantic Group	Tropics	Tropics	NH	Northern			No or unknown	No or unknown	No or unknown
1814	3	-0.423928	Hispaniola	North Atlantic Group	Atlantic	North Atlantic Group	Tropics	Tropics	NH	Northern			No or unknown	No or unknown	No or unknown
1814	4	-0.502874	Hispaniola	North Atlantic Group	Atlantic	North Atlantic Group	Tropics	Tropics	NH	Northern			No or unknown	No or unknown	No or unknown
1814	5	-0.532327	Hispaniola	North Atlantic Group	Atlantic	North Atlantic Group	Tropics	Tropics	NH	Northern			No or unknown	No or unknown	No or unknown
1814	6	-0.465416	Hispaniola	North Atlantic Group	Atlantic	North Atlantic Group	Tropics	Tropics	NH	Northern			No or unknown	No or unknown	No or unknown
1814	7	-0.410648	Hispaniola	North Atlantic Group	Atlantic	North Atlantic Group	Tropics	Tropics	NH	Northern			No or unknown	No or unknown	No or unknown
1814	8	-0.440163	Hispaniola	North Atlantic Group	Atlantic	North Atlantic Group	Tropics	Tropics	NH	Northern			No or unknown	No or unknown	No or unknown
1814	9	-0.366306	Hispaniola	North Atlantic Group	Atlantic	North Atlantic Group	Tropics	Tropics	NH	Northern			No or unknown	No or unknown	No or unknown
1814	10	-0.412456	Hispaniola	North Atlantic Group	Atlantic	North Atlantic Group	Tropics	Tropics	NH	Northern			No or unknown	No or unknown	No or unknown
1814	11	-0.588835	Hispaniola	North Atlantic Group	Atlantic	North Atlantic Group	Tropics	Tropics	NH	Northern			No or unknown	No or unknown	No or unknown
1814	12	-0.323248	Hispaniola	North Atlantic Group	Atlantic	North Atlantic Group	Tropics	Tropics	NH	Northern			No or unknown	No or unknown	No or unknown
1815	1	-0.456826	Hispaniola	North Atlantic Group	Atlantic	North Atlantic Group	Tropics	Tropics	NH	Northern			No or unknown	No or unknown	No or unknown
1815	2	-0.462856	Hispaniola	North Atlantic Group	Atlantic	North Atlantic Group	Tropics	Tropics	NH	Northern			No or unknown	No or unknown	No or unknown
1815	3	-0.374363	Hispaniola	North Atlantic Group	Atlantic	North Atlantic Group	Tropics	Tropics	NH	Northern			No or unknown	No or unknown	No or unknown
1815	4	-0.43728	Hispaniola	North Atlantic Group	Atlantic	North Atlantic Group	Tropics	Tropics	NH	Northern			No or unknown	No or unknown	No or unknown
1815	5	-0.326799	Hispaniola	North Atlantic Group	Atlantic	North Atlantic Group	Tropics	Tropics	NH	Northern			No or unknown	No or unknown	No or unknown
1815	6	-0.498021	Hispaniola	North Atlantic Group	Atlantic	North Atlantic Group	Tropics	Tropics	NH	Northern			No or unknown	No or unknown	No or unknown
1815	7	-0.518113	Hispaniola	North Atlantic Group	Atlantic	North Atlantic Group	Tropics	Tropics	NH	Northern			No or unknown	No or unknown	No or unknown
1815	8	-0.522917	Hispaniola	North Atlantic Group	Atlantic	North Atlantic Group	Tropics	Tropics	NH	Northern			No or unknown	No or unknown	No or unknown
1815	9	-0.387819	Hispaniola	North Atlantic Group	Atlantic	North Atlantic Group	Tropics	Tropics	NH	Northern			No or unknown	No or unknown	No or unknown
1815	10	-0.359292	Hispaniola	North Atlantic Group	Atlantic	North Atlantic Group	Tropics	Tropics	NH	Northern			No or unknown	No or unknown	No or unknown
1815	11	-0.529224	Hispaniola	North Atlantic Group	Atlantic	North Atlantic Group	Tropics	Tropics	NH	Northern			No or unknown	No or unknown	No or unknown
1815	12	-0.456411	Hispaniola	North Atlantic Group	Atlantic	North Atlantic Group	Tropics	Tropics	NH	Northern			No or unknown	No or unknown	No or unknown
1816	1	-0.39329	Hispaniola	North Atlantic Group	Atlantic	North Atlantic Group	Tropics	Tropics	NH	Northern			No or unknown	No or unknown	No or unknown
1816	2	-0.454903	Hispaniola	North Atlantic Group	Atlantic	North Atlantic Group	Tropics	Tropics	NH	Northern			No or unknown	No or unknown	No or unknown
1816	3	-0.521481	Hispaniola	North Atlantic Group	Atlantic	North Atlantic Group	Tropics	Tropics	NH	Northern			No or unknown	No or unknown	No or unknown
1816	4	-0.486883	Hispaniola	North Atlantic Group	Atlantic	North Atlantic Group	Tropics	Tropics	NH	Northern			No or unknown	No or unknown	No or unknown
1816	5	-0.535028	Hispaniola	North Atlantic Group	Atlantic	North Atlantic Group	Tropics	Tropics	NH	Northern			No or unknown	No or unknown	No or unknown
1816	6	-0.597783	Hispaniola	North Atlantic Group	Atlantic	North Atlantic Group	Tropics	Tropics	NH	Northern			No or unknown	No or unknown	No or unknown
1816	7	-0.602039	Hispaniola	North Atlantic Group	Atlantic	North Atlantic Group	Tropics	Tropics	NH	Northern			No or unknown	No or unknown	No or unknown
1816	8	-0.569641	Hispaniola	North Atlantic Group	Atlantic	North Atlantic Group	Tropics	Tropics	NH	Northern			No or unknown	No or unknown	No or unknown
1816	9	-0.510265	Hispaniola	North Atlantic Group	Atlantic	North Atlantic Group	Tropics	Tropics	NH	Northern			No or unknown	No or unknown	No or unknown
1816	10	-0.434375	Hispaniola	North Atlantic Group	Atlantic	North Atlantic Group	Tropics	Tropics	NH	Northern			No or unknown	No or unknown	No or unknown
1816	11	-0.467083	Hispaniola	North Atlantic Group	Atlantic	North Atlantic Group	Tropics	Tropics	NH	Northern			No or unknown	No or unknown	No or unknown
1816	12	-0.465752	Hispaniola	North Atlantic Group	Atlantic	North Atlantic Group	Tropics	Tropics	NH	Northern			No or unknown	No or unknown	No or unknown
1817	1	-0.563073	Hispaniola	North Atlantic Group	Atlantic	North Atlantic Group	Tropics	Tropics	NH	Northern			No or unknown	No or unknown	No or unknown
1817	2	-0.581045	Hispaniola	North Atlantic Group	Atlantic	North Atlantic Group	Tropics	Tropics	NH	Northern			No or unknown	No or unknown	No or unknown
1817	3	-0.597279	Hispaniola	North Atlantic Group	Atlantic	North Atlantic Group	Tropics	Tropics	NH	Northern			No or unknown	No or unknown	No or unknown
1817	4	-0.516731	Hispaniola	North Atlantic Group	Atlantic	North Atlantic Group	Tropics	Tropics	NH	Northern			No or unknown	No or unknown	No or unknown
1817	5	-0.378347	Hispaniola	North Atlantic Group	Atlantic	North Atlantic Group	Tropics	Tropics	NH	Northern			No or unknown	No or unknown	No or unknown
1817	6	-0.521597	Hispaniola	North Atlantic Group	Atlantic	North Atlantic Group	Tropics	Tropics	NH	Northern			No or unknown	No or unknown	No or unknown
1817	7	-0.626586	Hispaniola	North Atlantic Group	Atlantic	North Atlantic Group	Tropics	Tropics	NH	Northern			No or unknown	No or unknown	No or unknown
1817	8	-0.596622	Hispaniola	North Atlantic Group	Atlantic	North Atlantic Group	Tropics	Tropics	NH	Northern			No or unknown	No or unknown	No or unknown
1817	9	-0.538662	Hispaniola	North Atlantic Group	Atlantic	North Atlantic Group	Tropics	Tropics	NH	Northern			No or unknown	No or unknown	No or unknown
1817	10	-0.418285	Hispaniola	North Atlantic Group	Atlantic	North Atlantic Group	Tropics	Tropics	NH	Northern			No or unknown	No or unknown	No or unknown
1817	11	-0.581825	Hispaniola	North Atlantic Group	Atlantic	North Atlantic Group	Tropics	Tropics	NH	Northern			No or unknown	No or unknown	No or unknown
1817	12	-0.638096	Hispaniola	North Atlantic Group	Atlantic	North Atlantic Group	Tropics	Tropics	NH	Northern			No or unknown	No or unknown	No or unknown
1818	1	-0.447917	Hispaniola	North Atlantic Group	Atlantic	North Atlantic Group	Tropics	Tropics	NH	Northern			No or unknown	No or unknown	No or unknown
1818	2	-0.376471	Hispaniola	North Atlantic Group	Atlantic	North Atlantic Group	Tropics	Tropics	NH	Northern			No or unknown	No or unknown	No or unknown
1818	3	-0.62431	Hispaniola	North Atlantic Group	Atlantic	North Atlantic Group	Tropics	Tropics	NH	Northern			No or unknown	No or unknown	No or unknown
1818	4	-0.611686	Hispaniola	North Atlantic Group	Atlantic	North Atlantic Group	Tropics	Tropics	NH	Northern			No or unknown	No or unknown	No or unknown
1818	5	-0.482475	Hispaniola	North Atlantic Group	Atlantic	North Atlantic Group	Tropics	Tropics	NH	Northern			No or unknown	No or unknown	No or unknown
1818	6	-0.545332	Hispaniola	North Atlantic Group	Atlantic	North Atlantic Group	Tropics	Tropics	NH	Northern			No or unknown	No or unknown	No or unknown
1818	7	-0.611814	Hispaniola	North Atlantic Group	Atlantic	North Atlantic Group	Tropics	Tropics	NH	Northern			No or unknown	No or unknown	No or unknown
1818	8	-0.543672	Hispaniola	North Atlantic Group	Atlantic	North Atlantic Group	Tropics	Tropics	NH	Northern			No or unknown	No or unknown	No or unknown
1818	9	-0.418898	Hispaniola	North Atlantic Group	Atlantic	North Atlantic Group	Tropics	Tropics	NH	Northern			No or unknown	No or unknown	No or unknown
1818	10	-0.52305	Hispaniola	North Atlantic Group	Atlantic	North Atlantic Group	Tropics	Tropics	NH	Northern			No or unknown	No or unknown	No or unknown
1818	11	-0.539599	Hispaniola	North Atlantic Group	Atlantic	North Atlantic Group	Tropics	Tropics	NH	Northern			No or unknown	No or unknown	No or unknown
1818	12	-0.558863	Hispaniola	North Atlantic Group	Atlantic	North Atlantic Group	Tropics	Tropics	NH	Northern			No or unknown	No or unknown	No or unknown
1819	1	-0.593745	Hispaniola	North Atlantic Group	Atlantic	North Atlantic Group	Tropics	Tropics	NH	Northern			No or unknown	No or unknown	No or unknown
1819	2	-0.581095	Hispaniola	North Atlantic Group	Atlantic	North Atlantic Group	Tropics	Tropics	NH	Northern			No or unknown	No or unknown	No or unknown
1819	3	-0.603148	Hispaniola	North Atlantic Group	Atlantic	North Atlantic Group	Tropics	Tropics	NH	Northern			No or unknown	No or unknown	No or unknown
1819	4	-0.608448	Hispaniola	North Atlantic Group	Atlantic	North Atlantic Group	Tropics	Tropics	NH	Northern			No or unknown	No or unknown	No or unknown
1819	5	-0.59645	Hispaniola	North Atlantic Group	Atlantic	North Atlantic Group	Tropics	Tropics	NH	Northern			No or unknown	No or unknown	No or unknown
1819	6	-0.638863	Hispaniola	North Atlantic Group	Atlantic	North Atlantic Group	Tropics	Tropics	NH	Northern			No or unknown	No or unknown	No or unknown
1819	7	-0.63915	Hispaniola	North Atlantic Group	Atlantic	North Atlantic Group	Tropics	Tropics	NH	Northern			No or unknown	No or unknown	No or unknown
1819	8	-0.594828	Hispaniola	North Atlantic Group	Atlantic	North Atlantic Group	Tropics	Tropics	NH	Northern			No or unknown	No or unknown	No or unknown
1819	9	-0.576122	Hispaniola	North Atlantic Group	Atlantic	North Atlantic Group	Tropics	Tropics	NH	Northern			No or unknown	No or unknown	No or unknown
1819	10	-0.418489	Hispaniola	North Atlantic Group	Atlantic	North Atlantic Group	Tropics	Tropics	NH	Northern			No or unknown	No or unknown	No or unknown
1819	11	-0.591515	Hispaniola	North Atlantic Group	Atlantic	North Atlantic Group	Tropics	Tropics	NH	Northern			No or unknown	No or unknown	No or unknown
1819	12	-0.597422	Hispaniola	North Atlantic Group	Atlantic	North Atlantic Group	Tropics	Tropics	NH	Northern			No or unknown	No or unknown	No or unknown
1820	1	-0.469573	Hispaniola	North Atlantic Group	Atlantic	North Atlantic Group	Tropics	Tropics	NH	Northern			No or unknown	No or unknown	No or unknown
1820	2	-0.415211	Hispaniola	North Atlantic Group	Atlantic	North Atlantic Group	Tropics	Tropics	NH	Northern			No or unknown	No or unknown	No or unknown
1820	3	-0.496502	Hispaniola	North Atlantic Group	Atlantic	North Atlantic Group	Tropics	Tropics	NH	Northern			No or unknown	No or unknown	No or unknown
1820	4	-0.634967	Hispaniola	North Atlantic Group	Atlantic	North Atlantic Group	Tropics	Tropics	NH	Northern			No or unknown	No or unknown	No or unknown
1820	5	-0.500894	Hispaniola	North Atlantic Group	Atlantic	North Atlantic Group	Tropics	Tropics	NH	Northern			No or unknown	No or unknown	No or unknown
1820	6	-0.520403	Hispaniola	North Atlantic Group	Atlantic	North Atlantic Group	Tropics	Tropics	NH	Northern			No or unknown	No or unknown	No or unknown
1820	7	-0.586509	Hispaniola	North Atlantic Group	Atlantic	North Atlantic Group	Tropics	Tropics	NH	Northern			No or unknown	No or unknown	No or unknown
1820	8	-0.596554	Hispaniola	North Atlantic Group	Atlantic	North Atlantic Group	Tropics	Tropics	NH	Northern			No or unknown	No or unknown	No or unknown
1820	9	-0.544396	Hispaniola	North Atlantic Group	Atlantic	North Atlantic Group	Tropics	Tropics	NH	Northern			No or unknown	No or unknown	No or unknown
1820	10	-0.381429	Hispaniola	North Atlantic Group	Atlantic	North Atlantic Group	Tropics	Tropics	NH	Northern			No or unknown	No or unknown	No or unknown
1820	11	-0.489658	Hispaniola	North Atlantic Group	Atlantic	North Atlantic Group	Tropics	Tropics	NH	Northern			No or unknown	No or unknown	No or unknown
1820	12	-0.459902	Hispaniola	North Atlantic Group	Atlantic	North Atlantic Group	Tropics	Tropics	NH	Northern			No or unknown	No or unknown	No or unknown
1821	1	-0.494691	Hispaniola	North Atlantic Group	Atlantic	North Atlantic Group	Tropics	Tropics	NH	Northern			No or unknown	No or unknown	No or unknown
1821	2	-0.391333	Hispaniola	North Atlantic Group	Atlantic	North Atlantic Group	Tropics	Tropics	NH	Northern			No or unknown	No or unknown	No or unknown
1821	3	-0.470318	Hispaniola	North Atlantic Group	Atlantic	North Atlantic Group	Tropics	Tropics	NH	Northern			No or unknown	No or unknown	No or unknown
1821	4	-0.461486	Hispaniola	North Atlantic Group	Atlantic	North Atlantic Group	Tropics	Tropics	NH	Northern			No or unknown	No or unknown	No or unknown
1821	5	-0.569385	Hispaniola	North Atlantic Group	Atlantic	North Atlantic Group	Tropics	Tropics	NH	Northern			No or unknown	No or unknown	No or unknown
1821	6	-0.528086	Hispaniola	North Atlantic Group	Atlantic	North Atlantic Group	Tropics	Tropics	NH	Northern			No or unknown	No or unknown	No or unknown
1821	7	-0.550233	Hispaniola	North Atlantic Group	Atlantic	North Atlantic Group	Tropics	Tropics	NH	Northern			No or unknown	No or unknown	No or unknown
1821	8	-0.513142	Hispaniola	North Atlantic Group	Atlantic	North Atlantic Group	Tropics	Tropics	NH	Northern			No or unknown	No or unknown	No or unknown
1821	9	-0.523821	Hispaniola	North Atlantic Group	Atlantic	North Atlantic Group	Tropics	Tropics	NH	Northern			No or unknown	No or unknown	No or unknown
1821	10	-0.385948	Hispaniola	North Atlantic Group	Atlantic	North Atlantic Group	Tropics	Tropics	NH	Northern			No or unknown	No or unknown	No or unknown
1821	11	-0.446978	Hispaniola	North Atlantic Group	Atlantic	North Atlantic Group	Tropics	Tropics	NH	Northern			No or unknown	No or unknown	No or unknown
1821	12	-0.449781	Hispaniola	North Atlantic Group	Atlantic	North Atlantic Group	Tropics	Tropics	NH	Northern			No or unknown	No or unknown	No or unknown
1822	1	-0.446192	Hispaniola	North Atlantic Group	Atlantic	North Atlantic Group	Tropics	Tropics	NH	Northern			No or unknown	No or unknown	No or unknown
1822	2	-0.433405	Hispaniola	North Atlantic Group	Atlantic	North Atlantic Group	Tropics	Tropics	NH	Northern			No or unknown	No or unknown	No or unknown
1822	3	-0.463024	Hispaniola	North Atlantic Group	Atlantic	North Atlantic Group	Tropics	Tropics	NH	Northern			No or unknown	No or unknown	No or unknown
1822	4	-0.422008	Hispaniola	North Atlantic Group	Atlantic	North Atlantic Group	Tropics	Tropics	NH	Northern			No or unknown	No or unknown	No or unknown
1822	5	-0.442461	Hispaniola	North Atlantic Group	Atlantic	North Atlantic Group	Tropics	Tropics	NH	Northern			No or unknown	No or unknown	No or unknown
1822	6	-0.522185	Hispaniola	North Atlantic Group	Atlantic	North Atlantic Group	Tropics	Tropics	NH	Northern			No or unknown	No or unknown	No or unknown
1822	7	-0.462806	Hispaniola	North Atlantic Group	Atlantic	North Atlantic Group	Tropics	Tropics	NH	Northern			No or unknown	No or unknown	No or unknown
1822	8	-0.526701	Hispaniola	North Atlantic Group	Atlantic	North Atlantic Group	Tropics	Tropics	NH	Northern			No or unknown	No or unknown	No or unknown
1822	9	-0.488928	Hispaniola	North Atlantic Group	Atlantic	North Atlantic Group	Tropics	Tropics	NH	Northern			No or unknown	No or unknown	No or unknown
1822	10	-0.365827	Hispaniola	North Atlantic Group	Atlantic	North Atlantic Group	Tropics	Tropics	NH	Northern			No or unknown	No or unknown	No or unknown
1822	11	-0.495588	Hispaniola	North Atlantic Group	Atlantic	North Atlantic Group	Tropics	Tropics	NH	Northern			No or unknown	No or unknown	No or unknown
1822	12	-0.324959	Hispaniola	North Atlantic Group	Atlantic	North Atlantic Group	Tropics	Tropics	NH	Northern			No or unknown	No or unknown	No or unknown
1823	1	-0.33294	Hispaniola	North Atlantic Group	Atlantic	North Atlantic Group	Tropics	Tropics	NH	Northern			No or unknown	No or unknown	No or unknown
1823	2	-0.345888	Hispaniola	North Atlantic Group	Atlantic	North Atlantic Group	Tropics	Tropics	NH	Northern			No or unknown	No or unknown	No or unknown
1823	3	-0.29366	Hispaniola	North Atlantic Group	Atlantic	North Atlantic Group	Tropics	Tropics	NH	Northern			No or unknown	No or unknown	No or unknown
1823	4	-0.457369	Hispaniola	North Atlantic Group	Atlantic	North Atlantic Group	Tropics	Tropics	NH	Northern			No or unknown	No or unknown	No or unknown
1823	5	-0.495279	Hispaniola	North Atlantic Group	Atlantic	North Atlantic Group	Tropics	Tropics	NH	Northern			No or unknown	No or unknown	No or unknown
1823	6	-0.459567	Hispaniola	North Atlantic Group	Atlantic	North Atlantic Group	Tropics	Tropics	NH	Northern			No or unknown	No or unknown	No or unknown
1823	7	-0.465318	Hispaniola	North Atlantic Group	Atlantic	North Atlantic Group	Tropics	Tropics	NH	Northern			No or unknown	No or unknown	No or unknown
1823	8	-0.455791	Hispaniola	North Atlantic Group	Atlantic	North Atlantic Group	Tropics	Tropics	NH	Northern			No or unknown	No or unknown	No or unknown
1823	9	-0.442539	Hispaniola	North Atlantic Group	Atlantic	North Atlantic Group	Tropics	Tropics	NH	Northern			No or unknown	No or unknown	No or unknown
1823	10	-0.395885	Hispaniola	North Atlantic Group	Atlantic	North Atlantic Group	Tropics	Tropics	NH	Northern			No or unknown	No or unknown	No or unknown
1823	11	-0.432694	Hispaniola	North Atlantic Group	Atlantic	North Atlantic Group	Tropics	Tropics	NH	Northern			No or unknown	No or unknown	No or unknown
1823	12	-0.357376	Hispaniola	North Atlantic Group	Atlantic	North Atlantic Group	Tropics	Tropics	NH	Northern			No or unknown	No or unknown	No or unknown
1824	1	-0.322665	Hispaniola	North Atlantic Group	Atlantic	North Atlantic Group	Tropics	Tropics	NH	Northern			No or unknown	No or unknown	No or unknown
1824	2	-0.185663	Hispaniola	North Atlantic Group	Atlantic	North Atlantic Group	Tropics	Tropics	NH	Northern			No or unknown	No or unknown	No or unknown
1824	3	-0.313513	Hispaniola	North Atlantic Group	Atlantic	North Atlantic Group	Tropics	Tropics	NH	Northern			No or unknown	No or unknown	No or unknown
1824	4	-0.274902	Hispaniola	North Atlantic Group	Atlantic	North Atlantic Group	Tropics	Tropics	NH	Northern			No or unknown	No or unknown	No or unknown
1824	5	-0.247735	Hispaniola	North Atlantic Group	Atlantic	North Atlantic Group	Tropics	Tropics	NH	Northern			No or unknown	No or unknown	No or unknown
1824	6	-0.332085	Hispaniola	North Atlantic Group	Atlantic	North Atlantic Group	Tropics	Tropics	NH	Northern			No or unknown	No or unknown	No or unknown
1824	7	-0.346559	Hispaniola	North Atlantic Group	Atlantic	North Atlantic Group	Tropics	Tropics	NH	Northern			No or unknown	No or unknown	No or unknown
1824	8	-0.37582	Hispaniola	North Atlantic Group	Atlantic	North Atlantic Group	Tropics	Tropics	NH	Northern			No or unknown	No or unknown	No or unknown
1824	9	-0.339287	Hispaniola	North Atlantic Group	Atlantic	North Atlantic Group	Tropics	Tropics	NH	Northern			No or unknown	No or unknown	No or unknown
1824	10	-0.325004	Hispaniola	North Atlantic Group	Atlantic	North Atlantic Group	Tropics	Tropics	NH	Northern			No or unknown	No or unknown	No or unknown
1824	11	-0.28759	Hispaniola	North Atlantic Group	Atlantic	North Atlantic Group	Tropics	Tropics	NH	Northern			No or unknown	No or unknown	No or unknown
1824	12	-0.319315	Hispaniola	North Atlantic Group	Atlantic	North Atlantic Group	Tropics	Tropics	NH	Northern			No or unknown	No or unknown	No or unknown
1825	1	-0.167029	Hispaniola	North Atlantic Group	Atlantic	North Atlantic Group	Tropics	Tropics	NH	Northern			No or unknown	No or unknown	No or unknown
1825	2	-0.217583	Hispaniola	North Atlantic Group	Atlantic	North Atlantic Group	Tropics	Tropics	NH	Northern			No or unknown	No or unknown	No or unknown
1825	3	-0.275393	Hispaniola	North Atlantic Group	Atlantic	North Atlantic Group	Tropics	Tropics	NH	Northern			No or unknown	No or unknown	No or unknown
1825	4	-0.217691	Hispaniola	North Atlantic Group	Atlantic	North Atlantic Group	Tropics	Tropics	NH	Northern			No or unknown	No or unknown	No or unknown
1825	5	-0.31566	Hispaniola	North Atlantic Group	Atlantic	North Atlantic Group	Tropics	Tropics	NH	Northern			No or unknown	No or unknown	No or unknown
1825	6	-0.205407	Hispaniola	North Atlantic Group	Atlantic	North Atlantic Group	Tropics	Tropics	NH	Northern			No or unknown	No or unknown	No or unknown
1825	7	-0.11169	Hispaniola	North Atlantic Group	Atlantic	North Atlantic Group	Tropics	Tropics	NH	Northern			No or unknown	No or unknown	No or unknown
1825	8	-0.190906	Hispaniola	North Atlantic Group	Atlantic	North Atlantic Group	Tropics	Tropics	NH	Northern			No or unknown	No or unknown	No or unknown
1825	9	-0.215229	Hispaniola	North Atlantic Group	Atlantic	North Atlantic Group	Tropics	Tropics	NH	Northern			No or unknown	No or unknown	No or unknown
1825	10	-0.184038	Hispaniola	North Atlantic Group	Atlantic	North Atlantic Group	Tropics	Tropics	NH	Northern			No or unknown	No or unknown	No or unknown
1825	11	-0.181927	Hispaniola	North Atlantic Group	Atlantic	North Atlantic Group	Tropics	Tropics	NH	Northern			No or unknown	No or unknown	No or unknown
1825	12	-0.376741	Hispaniola	North Atlantic Group	Atlantic	North Atlantic Group	Tropics	Tropics	NH	Northern			No or unknown	No or unknown	No or unknown
1809	1	-0.0356677	Hokkaido	North Pacific	Pacific	Other	Temperate	N		Northern	NH		Yes	No or unknown	No or unknown
1809	2	0.0540893	Hokkaido	North Pacific	Pacific	Other	Temperate	N		Northern	NH		Yes	No or unknown	No or unknown
1809	3	-0.104243	Hokkaido	North Pacific	Pacific	Other	Temperate	N		Northern	NH		Yes	No or unknown	No or unknown
1809	4	0.0472228	Hokkaido	North Pacific	Pacific	Other	Temperate	N		Northern	NH		Yes	No or unknown	No or unknown
1809	5	0.169961	Hokkaido	North Pacific	Pacific	Other	Temperate	N		Northern	NH		Yes	No or unknown	No or unknown
1809	6	0.231981	Hokkaido	North Pacific	Pacific	Other	Temperate	N		Northern	NH		Yes	No or unknown	No or unknown
1809	7	0.52272	Hokkaido	North Pacific	Pacific	Other	Temperate	N		Northern	NH		Yes	No or unknown	No or unknown
1809	8	0.0149914	Hokkaido	North Pacific	Pacific	Other	Temperate	N		Northern	NH		Yes	No or unknown	No or unknown
1809	9	-0.49607	Hokkaido	North Pacific	Pacific	Other	Temperate	N		Northern	NH		Yes	No or unknown	No or unknown
1809	10	-0.212725	Hokkaido	North Pacific	Pacific	Other	Temperate	N		Northern	NH		Yes	No or unknown	No or unknown
1809	11	0.113216	Hokkaido	North Pacific	Pacific	Other	Temperate	N		Northern	NH		Yes	No or unknown	No or unknown
1809	12	0.038055	Hokkaido	North Pacific	Pacific	Other	Temperate	N		Northern	NH		Yes	No or unknown	No or unknown
1810	1	-0.380373	Hokkaido	North Pacific	Pacific	Other	Temperate	N		Northern	NH		Yes	No or unknown	No or unknown
1810	2	-0.119866	Hokkaido	North Pacific	Pacific	Other	Temperate	N		Northern	NH		Yes	No or unknown	No or unknown
1810	3	0.0960086	Hokkaido	North Pacific	Pacific	Other	Temperate	N		Northern	NH		Yes	No or unknown	No or unknown
1810	4	0.00604479	Hokkaido	North Pacific	Pacific	Other	Temperate	N		Northern	NH		Yes	No or unknown	No or unknown
1810	5	-0.15732	Hokkaido	North Pacific	Pacific	Other	Temperate	N		Northern	NH		Yes	No or unknown	No or unknown
1810	6	0.0350172	Hokkaido	North Pacific	Pacific	Other	Temperate	N		Northern	NH		Yes	No or unknown	No or unknown
1810	7	-0.0440735	Hokkaido	North Pacific	Pacific	Other	Temperate	N		Northern	NH		Yes	No or unknown	No or unknown
1810	8	0.122928	Hokkaido	North Pacific	Pacific	Other	Temperate	N		Northern	NH		Yes	No or unknown	No or unknown
1810	9	-0.22442	Hokkaido	North Pacific	Pacific	Other	Temperate	N		Northern	NH		Yes	No or unknown	No or unknown
1810	10	-0.126789	Hokkaido	North Pacific	Pacific	Other	Temperate	N		Northern	NH		Yes	No or unknown	No or unknown
1810	11	-0.068529	Hokkaido	North Pacific	Pacific	Other	Temperate	N		Northern	NH		Yes	No or unknown	No or unknown
1810	12	0.0540719	Hokkaido	North Pacific	Pacific	Other	Temperate	N		Northern	NH		Yes	No or unknown	No or unknown
1811	1	-0.0400992	Hokkaido	North Pacific	Pacific	Other	Temperate	N		Northern	NH		Yes	No or unknown	No or unknown
1811	2	-0.104239	Hokkaido	North Pacific	Pacific	Other	Temperate	N		Northern	NH		Yes	No or unknown	No or unknown
1811	3	-0.147492	Hokkaido	North Pacific	Pacific	Other	Temperate	N		Northern	NH		Yes	No or unknown	No or unknown
1811	4	-0.158157	Hokkaido	North Pacific	Pacific	Other	Temperate	N		Northern	NH		Yes	No or unknown	No or unknown
1811	5	-0.140559	Hokkaido	North Pacific	Pacific	Other	Temperate	N		Northern	NH		Yes	No or unknown	No or unknown
1811	6	0.194959	Hokkaido	North Pacific	Pacific	Other	Temperate	N		Northern	NH		Yes	No or unknown	No or unknown
1811	7	0.286316	Hokkaido	North Pacific	Pacific	Other	Temperate	N		Northern	NH		Yes	No or unknown	No or unknown
1811	8	-0.261029	Hokkaido	North Pacific	Pacific	Other	Temperate	N		Northern	NH		Yes	No or unknown	No or unknown
1811	9	-0.00882664	Hokkaido	North Pacific	Pacific	Other	Temperate	N		Northern	NH		Yes	No or unknown	No or unknown
1811	10	-0.172046	Hokkaido	North Pacific	Pacific	Other	Temperate	N		Northern	NH		Yes	No or unknown	No or unknown
1811	11	-0.0539184	Hokkaido	North Pacific	Pacific	Other	Temperate	N		Northern	NH		Yes	No or unknown	No or unknown
1811	12	0.032781	Hokkaido	North Pacific	Pacific	Other	Temperate	N		Northern	NH		Yes	No or unknown	No or unknown
1812	1	0.235752	Hokkaido	North Pacific	Pacific	Other	Temperate	N		Northern	NH		Yes	No or unknown	No or unknown
1812	2	0.00458745	Hokkaido	North Pacific	Pacific	Other	Temperate	N		Northern	NH		Yes	No or unknown	No or unknown
1812	3	-0.101086	Hokkaido	North Pacific	Pacific	Other	Temperate	N		Northern	NH		Yes	No or unknown	No or unknown
1812	4	-0.237094	Hokkaido	North Pacific	Pacific	Other	Temperate	N		Northern	NH		Yes	No or unknown	No or unknown
1812	5	-0.251719	Hokkaido	North Pacific	Pacific	Other	Temperate	N		Northern	NH		Yes	No or unknown	No or unknown
1812	6	0.297039	Hokkaido	North Pacific	Pacific	Other	Temperate	N		Northern	NH		Yes	No or unknown	No or unknown
1812	7	-0.0795845	Hokkaido	North Pacific	Pacific	Other	Temperate	N		Northern	NH		Yes	No or unknown	No or unknown
1812	8	0.113977	Hokkaido	North Pacific	Pacific	Other	Temperate	N		Northern	NH		Yes	No or unknown	No or unknown
1812	9	-0.279264	Hokkaido	North Pacific	Pacific	Other	Temperate	N		Northern	NH		Yes	No or unknown	No or unknown
1812	10	-0.260975	Hokkaido	North Pacific	Pacific	Other	Temperate	N		Northern	NH		Yes	No or unknown	No or unknown
1812	11	-0.075336	Hokkaido	North Pacific	Pacific	Other	Temperate	N		Northern	NH		Yes	No or unknown	No or unknown
1812	12	-0.254808	Hokkaido	North Pacific	Pacific	Other	Temperate	N		Northern	NH		Yes	No or unknown	No or unknown
1813	1	-0.0917519	Hokkaido	North Pacific	Pacific	Other	Temperate	N		Northern	NH		Yes	No or unknown	No or unknown
1813	2	-0.42502	Hokkaido	North Pacific	Pacific	Other	Temperate	N		Northern	NH		Yes	No or unknown	No or unknown
1813	3	-0.568913	Hokkaido	North Pacific	Pacific	Other	Temperate	N		Northern	NH		Yes	No or unknown	No or unknown
1813	4	-0.23551	Hokkaido	North Pacific	Pacific	Other	Temperate	N		Northern	NH		Yes	No or unknown	No or unknown
1813	5	-0.323188	Hokkaido	North Pacific	Pacific	Other	Temperate	N		Northern	NH		Yes	No or unknown	No or unknown
1813	6	-0.324328	Hokkaido	North Pacific	Pacific	Other	Temperate	N		Northern	NH		Yes	No or unknown	No or unknown
1813	7	-0.387926	Hokkaido	North Pacific	Pacific	Other	Temperate	N		Northern	NH		Yes	No or unknown	No or unknown
1813	8	-0.319172	Hokkaido	North Pacific	Pacific	Other	Temperate	N		Northern	NH		Yes	No or unknown	No or unknown
1813	9	-0.152172	Hokkaido	North Pacific	Pacific	Other	Temperate	N		Northern	NH		Yes	No or unknown	No or unknown
1813	10	-0.250593	Hokkaido	North Pacific	Pacific	Other	Temperate	N		Northern	NH		Yes	No or unknown	No or unknown
1813	11	-0.391615	Hokkaido	North Pacific	Pacific	Other	Temperate	N		Northern	NH		Yes	No or unknown	No or unknown
1813	12	-0.281045	Hokkaido	North Pacific	Pacific	Other	Temperate	N		Northern	NH		Yes	No or unknown	No or unknown
1814	1	-0.262005	Hokkaido	North Pacific	Pacific	Other	Temperate	N		Northern	NH		Yes	No or unknown	No or unknown
1814	2	0.185955	Hokkaido	North Pacific	Pacific	Other	Temperate	N		Northern	NH		Yes	No or unknown	No or unknown
1814	3	-0.456027	Hokkaido	North Pacific	Pacific	Other	Temperate	N		Northern	NH		Yes	No or unknown	No or unknown
1814	4	-0.501972	Hokkaido	North Pacific	Pacific	Other	Temperate	N		Northern	NH		Yes	No or unknown	No or unknown
1814	5	-0.538683	Hokkaido	North Pacific	Pacific	Other	Temperate	N		Northern	NH		Yes	No or unknown	No or unknown
1814	6	-0.34011	Hokkaido	North Pacific	Pacific	Other	Temperate	N		Northern	NH		Yes	No or unknown	No or unknown
1814	7	-0.0642075	Hokkaido	North Pacific	Pacific	Other	Temperate	N		Northern	NH		Yes	No or unknown	No or unknown
1814	8	-0.188095	Hokkaido	North Pacific	Pacific	Other	Temperate	N		Northern	NH		Yes	No or unknown	No or unknown
1814	9	-0.260246	Hokkaido	North Pacific	Pacific	Other	Temperate	N		Northern	NH		Yes	No or unknown	No or unknown
1814	10	-0.305853	Hokkaido	North Pacific	Pacific	Other	Temperate	N		Northern	NH		Yes	No or unknown	No or unknown
1814	11	-0.0317259	Hokkaido	North Pacific	Pacific	Other	Temperate	N		Northern	NH		Yes	No or unknown	No or unknown
1814	12	-0.277434	Hokkaido	North Pacific	Pacific	Other	Temperate	N		Northern	NH		Yes	No or unknown	No or unknown
1815	1	-0.310912	Hokkaido	North Pacific	Pacific	Other	Temperate	N		Northern	NH		Yes	No or unknown	No or unknown
1815	2	-0.358541	Hokkaido	North Pacific	Pacific	Other	Temperate	N		Northern	NH		Yes	No or unknown	No or unknown
1815	3	-0.40056	Hokkaido	North Pacific	Pacific	Other	Temperate	N		Northern	NH		Yes	No or unknown	No or unknown
1815	4	-0.662958	Hokkaido	North Pacific	Pacific	Other	Temperate	N		Northern	NH		Yes	No or unknown	No or unknown
1815	5	-0.369063	Hokkaido	North Pacific	Pacific	Other	Temperate	N		Northern	NH		Yes	No or unknown	No or unknown
1815	6	-0.326262	Hokkaido	North Pacific	Pacific	Other	Temperate	N		Northern	NH		Yes	No or unknown	No or unknown
1815	7	-0.714632	Hokkaido	North Pacific	Pacific	Other	Temperate	N		Northern	NH		Yes	No or unknown	No or unknown
1815	8	-0.495631	Hokkaido	North Pacific	Pacific	Other	Temperate	N		Northern	NH		Yes	No or unknown	No or unknown
1815	9	-0.193727	Hokkaido	North Pacific	Pacific	Other	Temperate	N		Northern	NH		Yes	No or unknown	No or unknown
1815	10	-0.72709	Hokkaido	North Pacific	Pacific	Other	Temperate	N		Northern	NH		Yes	No or unknown	No or unknown
1815	11	-0.493358	Hokkaido	North Pacific	Pacific	Other	Temperate	N		Northern	NH		Yes	No or unknown	No or unknown
1815	12	-0.413924	Hokkaido	North Pacific	Pacific	Other	Temperate	N		Northern	NH		Yes	No or unknown	No or unknown
1816	1	-0.756666	Hokkaido	North Pacific	Pacific	Other	Temperate	N		Northern	NH		Yes	No or unknown	No or unknown
1816	2	-0.573176	Hokkaido	North Pacific	Pacific	Other	Temperate	N		Northern	NH		Yes	No or unknown	No or unknown
1816	3	-0.343988	Hokkaido	North Pacific	Pacific	Other	Temperate	N		Northern	NH		Yes	No or unknown	No or unknown
1816	4	-0.494572	Hokkaido	North Pacific	Pacific	Other	Temperate	N		Northern	NH		Yes	No or unknown	No or unknown
1816	5	-0.359125	Hokkaido	North Pacific	Pacific	Other	Temperate	N		Northern	NH		Yes	No or unknown	No or unknown
1816	6	-0.609999	Hokkaido	North Pacific	Pacific	Other	Temperate	N		Northern	NH		Yes	No or unknown	No or unknown
1816	7	-0.635851	Hokkaido	North Pacific	Pacific	Other	Temperate	N		Northern	NH		Yes	No or unknown	No or unknown
1816	8	-0.274216	Hokkaido	North Pacific	Pacific	Other	Temperate	N		Northern	NH		Yes	No or unknown	No or unknown
1816	9	-0.300872	Hokkaido	North Pacific	Pacific	Other	Temperate	N		Northern	NH		Yes	No or unknown	No or unknown
1816	10	-0.362826	Hokkaido	North Pacific	Pacific	Other	Temperate	N		Northern	NH		Yes	No or unknown	No or unknown
1816	11	-0.23489	Hokkaido	North Pacific	Pacific	Other	Temperate	N		Northern	NH		Yes	No or unknown	No or unknown
1816	12	-0.496553	Hokkaido	North Pacific	Pacific	Other	Temperate	N		Northern	NH		Yes	No or unknown	No or unknown
1817	1	-0.0570916	Hokkaido	North Pacific	Pacific	Other	Temperate	N		Northern	NH		Yes	No or unknown	No or unknown
1817	2	-0.379637	Hokkaido	North Pacific	Pacific	Other	Temperate	N		Northern	NH		Yes	No or unknown	No or unknown
1817	3	-0.697496	Hokkaido	North Pacific	Pacific	Other	Temperate	N		Northern	NH		Yes	No or unknown	No or unknown
1817	4	-0.465987	Hokkaido	North Pacific	Pacific	Other	Temperate	N		Northern	NH		Yes	No or unknown	No or unknown
1817	5	-0.0256914	Hokkaido	North Pacific	Pacific	Other	Temperate	N		Northern	NH		Yes	No or unknown	No or unknown
1817	6	-0.323086	Hokkaido	North Pacific	Pacific	Other	Temperate	N		Northern	NH		Yes	No or unknown	No or unknown
1817	7	-0.316046	Hokkaido	North Pacific	Pacific	Other	Temperate	N		Northern	NH		Yes	No or unknown	No or unknown
1817	8	-0.251156	Hokkaido	North Pacific	Pacific	Other	Temperate	N		Northern	NH		Yes	No or unknown	No or unknown
1817	9	-0.0646719	Hokkaido	North Pacific	Pacific	Other	Temperate	N		Northern	NH		Yes	No or unknown	No or unknown
1817	10	-0.515064	Hokkaido	North Pacific	Pacific	Other	Temperate	N		Northern	NH		Yes	No or unknown	No or unknown
1817	11	0.0538277	Hokkaido	North Pacific	Pacific	Other	Temperate	N		Northern	NH		Yes	No or unknown	No or unknown
1817	12	-0.367475	Hokkaido	North Pacific	Pacific	Other	Temperate	N		Northern	NH		Yes	No or unknown	No or unknown
1818	1	0.134404	Hokkaido	North Pacific	Pacific	Other	Temperate	N		Northern	NH		Yes	No or unknown	No or unknown
1818	2	-0.158689	Hokkaido	North Pacific	Pacific	Other	Temperate	N		Northern	NH		Yes	No or unknown	No or unknown
1818	3	-0.202221	Hokkaido	North Pacific	Pacific	Other	Temperate	N		Northern	NH		Yes	No or unknown	No or unknown
1818	4	-0.543972	Hokkaido	North Pacific	Pacific	Other	Temperate	N		Northern	NH		Yes	No or unknown	No or unknown
1818	5	-0.206746	Hokkaido	North Pacific	Pacific	Other	Temperate	N		Northern	NH		Yes	No or unknown	No or unknown
1818	6	-0.00656586	Hokkaido	North Pacific	Pacific	Other	Temperate	N		Northern	NH		Yes	No or unknown	No or unknown
1818	7	0.108129	Hokkaido	North Pacific	Pacific	Other	Temperate	N		Northern	NH		Yes	No or unknown	No or unknown
1818	8	-0.0119823	Hokkaido	North Pacific	Pacific	Other	Temperate	N		Northern	NH		Yes	No or unknown	No or unknown
1818	9	0.0128675	Hokkaido	North Pacific	Pacific	Other	Temperate	N		Northern	NH		Yes	No or unknown	No or unknown
1818	10	0.00232143	Hokkaido	North Pacific	Pacific	Other	Temperate	N		Northern	NH		Yes	No or unknown	No or unknown
1818	11	-0.293565	Hokkaido	North Pacific	Pacific	Other	Temperate	N		Northern	NH		Yes	No or unknown	No or unknown
1818	12	-0.0955115	Hokkaido	North Pacific	Pacific	Other	Temperate	N		Northern	NH		Yes	No or unknown	No or unknown
1819	1	-0.143802	Hokkaido	North Pacific	Pacific	Other	Temperate	N		Northern	NH		Yes	No or unknown	No or unknown
1819	2	-0.290261	Hokkaido	North Pacific	Pacific	Other	Temperate	N		Northern	NH		Yes	No or unknown	No or unknown
1819	3	-0.699352	Hokkaido	North Pacific	Pacific	Other	Temperate	N		Northern	NH		Yes	No or unknown	No or unknown
1819	4	-0.619681	Hokkaido	North Pacific	Pacific	Other	Temperate	N		Northern	NH		Yes	No or unknown	No or unknown
1819	5	-0.199669	Hokkaido	North Pacific	Pacific	Other	Temperate	N		Northern	NH		Yes	No or unknown	No or unknown
1819	6	-0.277127	Hokkaido	North Pacific	Pacific	Other	Temperate	N		Northern	NH		Yes	No or unknown	No or unknown
1819	7	-0.3077	Hokkaido	North Pacific	Pacific	Other	Temperate	N		Northern	NH		Yes	No or unknown	No or unknown
1819	8	-0.0419773	Hokkaido	North Pacific	Pacific	Other	Temperate	N		Northern	NH		Yes	No or unknown	No or unknown
1819	9	0.028546	Hokkaido	North Pacific	Pacific	Other	Temperate	N		Northern	NH		Yes	No or unknown	No or unknown
1819	10	-0.116877	Hokkaido	North Pacific	Pacific	Other	Temperate	N		Northern	NH		Yes	No or unknown	No or unknown
1819	11	-0.0222009	Hokkaido	North Pacific	Pacific	Other	Temperate	N		Northern	NH		Yes	No or unknown	No or unknown
1819	12	0.624591	Hokkaido	North Pacific	Pacific	Other	Temperate	N		Northern	NH		Yes	No or unknown	No or unknown
1820	1	-0.178462	Hokkaido	North Pacific	Pacific	Other	Temperate	N		Northern	NH		Yes	No or unknown	No or unknown
1820	2	0.339295	Hokkaido	North Pacific	Pacific	Other	Temperate	N		Northern	NH		Yes	No or unknown	No or unknown
1820	3	-0.342928	Hokkaido	North Pacific	Pacific	Other	Temperate	N		Northern	NH		Yes	No or unknown	No or unknown
1820	4	-0.152346	Hokkaido	North Pacific	Pacific	Other	Temperate	N		Northern	NH		Yes	No or unknown	No or unknown
1820	5	-0.024917	Hokkaido	North Pacific	Pacific	Other	Temperate	N		Northern	NH		Yes	No or unknown	No or unknown
1820	6	-0.33979	Hokkaido	North Pacific	Pacific	Other	Temperate	N		Northern	NH		Yes	No or unknown	No or unknown
1820	7	-0.359709	Hokkaido	North Pacific	Pacific	Other	Temperate	N		Northern	NH		Yes	No or unknown	No or unknown
1820	8	0.0714909	Hokkaido	North Pacific	Pacific	Other	Temperate	N		Northern	NH		Yes	No or unknown	No or unknown
1820	9	-0.0607256	Hokkaido	North Pacific	Pacific	Other	Temperate	N		Northern	NH		Yes	No or unknown	No or unknown
1820	10	-0.252241	Hokkaido	North Pacific	Pacific	Other	Temperate	N		Northern	NH		Yes	No or unknown	No or unknown
1820	11	0.110152	Hokkaido	North Pacific	Pacific	Other	Temperate	N		Northern	NH		Yes	No or unknown	No or unknown
1820	12	-0.188352	Hokkaido	North Pacific	Pacific	Other	Temperate	N		Northern	NH		Yes	No or unknown	No or unknown
1821	1	0.501261	Hokkaido	North Pacific	Pacific	Other	Temperate	N		Northern	NH		Yes	No or unknown	No or unknown
1821	2	0.390868	Hokkaido	North Pacific	Pacific	Other	Temperate	N		Northern	NH		Yes	No or unknown	No or unknown
1821	3	-0.0357869	Hokkaido	North Pacific	Pacific	Other	Temperate	N		Northern	NH		Yes	No or unknown	No or unknown
1821	4	0.0200698	Hokkaido	North Pacific	Pacific	Other	Temperate	N		Northern	NH		Yes	No or unknown	No or unknown
1821	5	-0.144625	Hokkaido	North Pacific	Pacific	Other	Temperate	N		Northern	NH		Yes	No or unknown	No or unknown
1821	6	-0.211944	Hokkaido	North Pacific	Pacific	Other	Temperate	N		Northern	NH		Yes	No or unknown	No or unknown
1821	7	-0.235037	Hokkaido	North Pacific	Pacific	Other	Temperate	N		Northern	NH		Yes	No or unknown	No or unknown
1821	8	0.155944	Hokkaido	North Pacific	Pacific	Other	Temperate	N		Northern	NH		Yes	No or unknown	No or unknown
1821	9	0.0489737	Hokkaido	North Pacific	Pacific	Other	Temperate	N		Northern	NH		Yes	No or unknown	No or unknown
1821	10	-0.104646	Hokkaido	North Pacific	Pacific	Other	Temperate	N		Northern	NH		Yes	No or unknown	No or unknown
1821	11	-0.0876561	Hokkaido	North Pacific	Pacific	Other	Temperate	N		Northern	NH		Yes	No or unknown	No or unknown
1821	12	0.269141	Hokkaido	North Pacific	Pacific	Other	Temperate	N		Northern	NH		Yes	No or unknown	No or unknown
1822	1	-0.197244	Hokkaido	North Pacific	Pacific	Other	Temperate	N		Northern	NH		Yes	No or unknown	No or unknown
1822	2	0.109635	Hokkaido	North Pacific	Pacific	Other	Temperate	N		Northern	NH		Yes	No or unknown	No or unknown
1822	3	-0.0630577	Hokkaido	North Pacific	Pacific	Other	Temperate	N		Northern	NH		Yes	No or unknown	No or unknown
1822	4	-0.0105606	Hokkaido	North Pacific	Pacific	Other	Temperate	N		Northern	NH		Yes	No or unknown	No or unknown
1822	5	-0.154363	Hokkaido	North Pacific	Pacific	Other	Temperate	N		Northern	NH		Yes	No or unknown	No or unknown
1822	6	0.0893766	Hokkaido	North Pacific	Pacific	Other	Temperate	N		Northern	NH		Yes	No or unknown	No or unknown
1822	7	0.0881039	Hokkaido	North Pacific	Pacific	Other	Temperate	N		Northern	NH		Yes	No or unknown	No or unknown
1822	8	0.345928	Hokkaido	North Pacific	Pacific	Other	Temperate	N		Northern	NH		Yes	No or unknown	No or unknown
1822	9	0.35311	Hokkaido	North Pacific	Pacific	Other	Temperate	N		Northern	NH		Yes	No or unknown	No or unknown
1822	10	-0.260029	Hokkaido	North Pacific	Pacific	Other	Temperate	N		Northern	NH		Yes	No or unknown	No or unknown
1822	11	-0.273536	Hokkaido	North Pacific	Pacific	Other	Temperate	N		Northern	NH		Yes	No or unknown	No or unknown
1822	12	-0.322805	Hokkaido	North Pacific	Pacific	Other	Temperate	N		Northern	NH		Yes	No or unknown	No or unknown
1823	1	0.037743	Hokkaido	North Pacific	Pacific	Other	Temperate	N		Northern	NH		Yes	No or unknown	No or unknown
1823	2	0.237488	Hokkaido	North Pacific	Pacific	Other	Temperate	N		Northern	NH		Yes	No or unknown	No or unknown
1823	3	-0.543934	Hokkaido	North Pacific	Pacific	Other	Temperate	N		Northern	NH		Yes	No or unknown	No or unknown
1823	4	-0.358868	Hokkaido	North Pacific	Pacific	Other	Temperate	N		Northern	NH		Yes	No or unknown	No or unknown
1823	5	-0.198568	Hokkaido	North Pacific	Pacific	Other	Temperate	N		Northern	NH		Yes	No or unknown	No or unknown
1823	6	0.263093	Hokkaido	North Pacific	Pacific	Other	Temperate	N		Northern	NH		Yes	No or unknown	No or unknown
1823	7	0.300884	Hokkaido	North Pacific	Pacific	Other	Temperate	N		Northern	NH		Yes	No or unknown	No or unknown
1823	8	0.0986572	Hokkaido	North Pacific	Pacific	Other	Temperate	N		Northern	NH		Yes	No or unknown	No or unknown
1823	9	0.0307528	Hokkaido	North Pacific	Pacific	Other	Temperate	N		Northern	NH		Yes	No or unknown	No or unknown
1823	10	-0.192328	Hokkaido	North Pacific	Pacific	Other	Temperate	N		Northern	NH		Yes	No or unknown	No or unknown
1823	11	-0.0542246	Hokkaido	North Pacific	Pacific	Other	Temperate	N		Northern	NH		Yes	No or unknown	No or unknown
1823	12	-0.0544847	Hokkaido	North Pacific	Pacific	Other	Temperate	N		Northern	NH		Yes	No or unknown	No or unknown
1824	1	0.264663	Hokkaido	North Pacific	Pacific	Other	Temperate	N		Northern	NH		Yes	No or unknown	No or unknown
1824	2	0.417978	Hokkaido	North Pacific	Pacific	Other	Temperate	N		Northern	NH		Yes	No or unknown	No or unknown
1824	3	-0.523781	Hokkaido	North Pacific	Pacific	Other	Temperate	N		Northern	NH		Yes	No or unknown	No or unknown
1824	4	0.00282376	Hokkaido	North Pacific	Pacific	Other	Temperate	N		Northern	NH		Yes	No or unknown	No or unknown
1824	5	0.035813	Hokkaido	North Pacific	Pacific	Other	Temperate	N		Northern	NH		Yes	No or unknown	No or unknown
1824	6	-0.209918	Hokkaido	North Pacific	Pacific	Other	Temperate	N		Northern	NH		Yes	No or unknown	No or unknown
1824	7	0.181078	Hokkaido	North Pacific	Pacific	Other	Temperate	N		Northern	NH		Yes	No or unknown	No or unknown
1824	8	0.102737	Hokkaido	North Pacific	Pacific	Other	Temperate	N		Northern	NH		Yes	No or unknown	No or unknown
1824	9	-0.0976633	Hokkaido	North Pacific	Pacific	Other	Temperate	N		Northern	NH		Yes	No or unknown	No or unknown
1824	10	-0.430392	Hokkaido	North Pacific	Pacific	Other	Temperate	N		Northern	NH		Yes	No or unknown	No or unknown
1824	11	0.0596289	Hokkaido	North Pacific	Pacific	Other	Temperate	N		Northern	NH		Yes	No or unknown	No or unknown
1824	12	0.164232	Hokkaido	North Pacific	Pacific	Other	Temperate	N		Northern	NH		Yes	No or unknown	No or unknown
1825	1	0.145275	Hokkaido	North Pacific	Pacific	Other	Temperate	N		Northern	NH		Yes	No or unknown	No or unknown
1825	2	0.190734	Hokkaido	North Pacific	Pacific	Other	Temperate	N		Northern	NH		Yes	No or unknown	No or unknown
1825	3	-0.665697	Hokkaido	North Pacific	Pacific	Other	Temperate	N		Northern	NH		Yes	No or unknown	No or unknown
1825	4	-0.120672	Hokkaido	North Pacific	Pacific	Other	Temperate	N		Northern	NH		Yes	No or unknown	No or unknown
1825	5	-0.106389	Hokkaido	North Pacific	Pacific	Other	Temperate	N		Northern	NH		Yes	No or unknown	No or unknown
1825	6	0.255915	Hokkaido	North Pacific	Pacific	Other	Temperate	N		Northern	NH		Yes	No or unknown	No or unknown
1825	7	0.0115696	Hokkaido	North Pacific	Pacific	Other	Temperate	N		Northern	NH		Yes	No or unknown	No or unknown
1825	8	0.0920406	Hokkaido	North Pacific	Pacific	Other	Temperate	N		Northern	NH		Yes	No or unknown	No or unknown
1825	9	-2.99454e-05	Hokkaido	North Pacific	Pacific	Other	Temperate	N		Northern	NH		Yes	No or unknown	No or unknown
1825	10	-0.303154	Hokkaido	North Pacific	Pacific	Other	Temperate	N		Northern	NH		Yes	No or unknown	No or unknown
1825	11	0.511029	Hokkaido	North Pacific	Pacific	Other	Temperate	N		Northern	NH		Yes	No or unknown	No or unknown
1825	12	-0.327601	Hokkaido	North Pacific	Pacific	Other	Temperate	N		Northern	NH		Yes	No or unknown	No or unknown
1809	1	0.0423708	Honshu	North Pacific	Pacific	Other	Temperate	N		Northern	NH		Yes	No or unknown	No or unknown
1809	2	-0.162414	Honshu	North Pacific	Pacific	Other	Temperate	N		Northern	NH		Yes	No or unknown	No or unknown
1809	3	-0.459358	Honshu	North Pacific	Pacific	Other	Temperate	N		Northern	NH		Yes	No or unknown	No or unknown
1809	4	-0.607678	Honshu	North Pacific	Pacific	Other	Temperate	N		Northern	NH		Yes	No or unknown	No or unknown
1809	5	-0.323317	Honshu	North Pacific	Pacific	Other	Temperate	N		Northern	NH		Yes	No or unknown	No or unknown
1809	6	-0.233433	Honshu	North Pacific	Pacific	Other	Temperate	N		Northern	NH		Yes	No or unknown	No or unknown
1809	7	0.616267	Honshu	North Pacific	Pacific	Other	Temperate	N		Northern	NH		Yes	No or unknown	No or unknown
1809	8	-0.466843	Honshu	North Pacific	Pacific	Other	Temperate	N		Northern	NH		Yes	No or unknown	No or unknown
1809	9	-0.787637	Honshu	North Pacific	Pacific	Other	Temperate	N		Northern	NH		Yes	No or unknown	No or unknown
1809	10	-0.611092	Honshu	North Pacific	Pacific	Other	Temperate	N		Northern	NH		Yes	No or unknown	No or unknown
1809	11	-0.405603	Honshu	North Pacific	Pacific	Other	Temperate	N		Northern	NH		Yes	No or unknown	No or unknown
1809	12	-0.570781	Honshu	North Pacific	Pacific	Other	Temperate	N		Northern	NH		Yes	No or unknown	No or unknown
1810	1	-1.07995	Honshu	North Pacific	Pacific	Other	Temperate	N		Northern	NH		Yes	No or unknown	No or unknown
1810	2	-0.718767	Honshu	North Pacific	Pacific	Other	Temperate	N		Northern	NH		Yes	No or unknown	No or unknown
1810	3	-0.0245135	Honshu	North Pacific	Pacific	Other	Temperate	N		Northern	NH		Yes	No or unknown	No or unknown
1810	4	-0.602842	Honshu	North Pacific	Pacific	Other	Temperate	N		Northern	NH		Yes	No or unknown	No or unknown
1810	5	-0.925437	Honshu	North Pacific	Pacific	Other	Temperate	N		Northern	NH		Yes	No or unknown	No or unknown
1810	6	-0.417662	Honshu	North Pacific	Pacific	Other	Temperate	N		Northern	NH		Yes	No or unknown	No or unknown
1810	7	0.470123	Honshu	North Pacific	Pacific	Other	Temperate	N		Northern	NH		Yes	No or unknown	No or unknown
1810	8	0.160688	Honshu	North Pacific	Pacific	Other	Temperate	N		Northern	NH		Yes	No or unknown	No or unknown
1810	9	-0.332948	Honshu	North Pacific	Pacific	Other	Temperate	N		Northern	NH		Yes	No or unknown	No or unknown
1810	10	-0.61375	Honshu	North Pacific	Pacific	Other	Temperate	N		Northern	NH		Yes	No or unknown	No or unknown
1810	11	-0.356484	Honshu	North Pacific	Pacific	Other	Temperate	N		Northern	NH		Yes	No or unknown	No or unknown
1810	12	-0.203526	Honshu	North Pacific	Pacific	Other	Temperate	N		Northern	NH		Yes	No or unknown	No or unknown
1811	1	-0.457549	Honshu	North Pacific	Pacific	Other	Temperate	N		Northern	NH		Yes	No or unknown	No or unknown
1811	2	-0.537612	Honshu	North Pacific	Pacific	Other	Temperate	N		Northern	NH		Yes	No or unknown	No or unknown
1811	3	-0.710309	Honshu	North Pacific	Pacific	Other	Temperate	N		Northern	NH		Yes	No or unknown	No or unknown
1811	4	-0.530569	Honshu	North Pacific	Pacific	Other	Temperate	N		Northern	NH		Yes	No or unknown	No or unknown
1811	5	-0.614722	Honshu	North Pacific	Pacific	Other	Temperate	N		Northern	NH		Yes	No or unknown	No or unknown
1811	6	0.211978	Honshu	North Pacific	Pacific	Other	Temperate	N		Northern	NH		Yes	No or unknown	No or unknown
1811	7	0.907354	Honshu	North Pacific	Pacific	Other	Temperate	N		Northern	NH		Yes	No or unknown	No or unknown
1811	8	-0.444136	Honshu	North Pacific	Pacific	Other	Temperate	N		Northern	NH		Yes	No or unknown	No or unknown
1811	9	0.104259	Honshu	North Pacific	Pacific	Other	Temperate	N		Northern	NH		Yes	No or unknown	No or unknown
1811	10	-0.425286	Honshu	North Pacific	Pacific	Other	Temperate	N		Northern	NH		Yes	No or unknown	No or unknown
1811	11	0.0672112	Honshu	North Pacific	Pacific	Other	Temperate	N		Northern	NH		Yes	No or unknown	No or unknown
1811	12	-0.295739	Honshu	North Pacific	Pacific	Other	Temperate	N		Northern	NH		Yes	No or unknown	No or unknown
1812	1	0.00897189	Honshu	North Pacific	Pacific	Other	Temperate	N		Northern	NH		Yes	No or unknown	No or unknown
1812	2	-0.460303	Honshu	North Pacific	Pacific	Other	Temperate	N		Northern	NH		Yes	No or unknown	No or unknown
1812	3	-1.13947	Honshu	North Pacific	Pacific	Other	Temperate	N		Northern	NH		Yes	No or unknown	No or unknown
1812	4	-0.970528	Honshu	North Pacific	Pacific	Other	Temperate	N		Northern	NH		Yes	No or unknown	No or unknown
1812	5	-0.509101	Honshu	North Pacific	Pacific	Other	Temperate	N		Northern	NH		Yes	No or unknown	No or unknown
1812	6	0.266857	Honshu	North Pacific	Pacific	Other	Temperate	N		Northern	NH		Yes	No or unknown	No or unknown
1812	7	0.507318	Honshu	North Pacific	Pacific	Other	Temperate	N		Northern	NH		Yes	No or unknown	No or unknown
1812	8	-0.552623	Honshu	North Pacific	Pacific	Other	Temperate	N		Northern	NH		Yes	No or unknown	No or unknown
1812	9	-0.267749	Honshu	North Pacific	Pacific	Other	Temperate	N		Northern	NH		Yes	No or unknown	No or unknown
1812	10	-0.592682	Honshu	North Pacific	Pacific	Other	Temperate	N		Northern	NH		Yes	No or unknown	No or unknown
1812	11	-0.192323	Honshu	North Pacific	Pacific	Other	Temperate	N		Northern	NH		Yes	No or unknown	No or unknown
1812	12	-0.491602	Honshu	North Pacific	Pacific	Other	Temperate	N		Northern	NH		Yes	No or unknown	No or unknown
1813	1	-0.339083	Honshu	North Pacific	Pacific	Other	Temperate	N		Northern	NH		Yes	No or unknown	No or unknown
1813	2	-0.697997	Honshu	North Pacific	Pacific	Other	Temperate	N		Northern	NH		Yes	No or unknown	No or unknown
1813	3	-0.704266	Honshu	North Pacific	Pacific	Other	Temperate	N		Northern	NH		Yes	No or unknown	No or unknown
1813	4	-1.1506	Honshu	North Pacific	Pacific	Other	Temperate	N		Northern	NH		Yes	No or unknown	No or unknown
1813	5	-0.406128	Honshu	North Pacific	Pacific	Other	Temperate	N		Northern	NH		Yes	No or unknown	No or unknown
1813	6	-1.05774	Honshu	North Pacific	Pacific	Other	Temperate	N		Northern	NH		Yes	No or unknown	No or unknown
1813	7	-0.112569	Honshu	North Pacific	Pacific	Other	Temperate	N		Northern	NH		Yes	No or unknown	No or unknown
1813	8	-0.826909	Honshu	North Pacific	Pacific	Other	Temperate	N		Northern	NH		Yes	No or unknown	No or unknown
1813	9	-1.09983	Honshu	North Pacific	Pacific	Other	Temperate	N		Northern	NH		Yes	No or unknown	No or unknown
1813	10	-0.77518	Honshu	North Pacific	Pacific	Other	Temperate	N		Northern	NH		Yes	No or unknown	No or unknown
1813	11	-0.375688	Honshu	North Pacific	Pacific	Other	Temperate	N		Northern	NH		Yes	No or unknown	No or unknown
1813	12	-0.25868	Honshu	North Pacific	Pacific	Other	Temperate	N		Northern	NH		Yes	No or unknown	No or unknown
1814	1	-0.161865	Honshu	North Pacific	Pacific	Other	Temperate	N		Northern	NH		Yes	No or unknown	No or unknown
1814	2	-0.0391225	Honshu	North Pacific	Pacific	Other	Temperate	N		Northern	NH		Yes	No or unknown	No or unknown
1814	3	-1.01092	Honshu	North Pacific	Pacific	Other	Temperate	N		Northern	NH		Yes	No or unknown	No or unknown
1814	4	-1.06361	Honshu	North Pacific	Pacific	Other	Temperate	N		Northern	NH		Yes	No or unknown	No or unknown
1814	5	-1.11215	Honshu	North Pacific	Pacific	Other	Temperate	N		Northern	NH		Yes	No or unknown	No or unknown
1814	6	-0.617388	Honshu	North Pacific	Pacific	Other	Temperate	N		Northern	NH		Yes	No or unknown	No or unknown
1814	7	0.735126	Honshu	North Pacific	Pacific	Other	Temperate	N		Northern	NH		Yes	No or unknown	No or unknown
1814	8	-0.509394	Honshu	North Pacific	Pacific	Other	Temperate	N		Northern	NH		Yes	No or unknown	No or unknown
1814	9	-0.381442	Honshu	North Pacific	Pacific	Other	Temperate	N		Northern	NH		Yes	No or unknown	No or unknown
1814	10	-0.68534	Honshu	North Pacific	Pacific	Other	Temperate	N		Northern	NH		Yes	No or unknown	No or unknown
1814	11	-0.0411834	Honshu	North Pacific	Pacific	Other	Temperate	N		Northern	NH		Yes	No or unknown	No or unknown
1814	12	-0.419619	Honshu	North Pacific	Pacific	Other	Temperate	N		Northern	NH		Yes	No or unknown	No or unknown
1815	1	-0.587785	Honshu	North Pacific	Pacific	Other	Temperate	N		Northern	NH		Yes	No or unknown	No or unknown
1815	2	-0.916892	Honshu	North Pacific	Pacific	Other	Temperate	N		Northern	NH		Yes	No or unknown	No or unknown
1815	3	-0.958325	Honshu	North Pacific	Pacific	Other	Temperate	N		Northern	NH		Yes	No or unknown	No or unknown
1815	4	-0.803308	Honshu	North Pacific	Pacific	Other	Temperate	N		Northern	NH		Yes	No or unknown	No or unknown
1815	5	-0.898931	Honshu	North Pacific	Pacific	Other	Temperate	N		Northern	NH		Yes	No or unknown	No or unknown
1815	6	-0.862153	Honshu	North Pacific	Pacific	Other	Temperate	N		Northern	NH		Yes	No or unknown	No or unknown
1815	7	0.137275	Honshu	North Pacific	Pacific	Other	Temperate	N		Northern	NH		Yes	No or unknown	No or unknown
1815	8	-0.761512	Honshu	North Pacific	Pacific	Other	Temperate	N		Northern	NH		Yes	No or unknown	No or unknown
1815	9	-0.722497	Honshu	North Pacific	Pacific	Other	Temperate	N		Northern	NH		Yes	No or unknown	No or unknown
1815	10	-0.943671	Honshu	North Pacific	Pacific	Other	Temperate	N		Northern	NH		Yes	No or unknown	No or unknown
1815	11	-0.917655	Honshu	North Pacific	Pacific	Other	Temperate	N		Northern	NH		Yes	No or unknown	No or unknown
1815	12	-1.40709	Honshu	North Pacific	Pacific	Other	Temperate	N		Northern	NH		Yes	No or unknown	No or unknown
1816	1	-1.23719	Honshu	North Pacific	Pacific	Other	Temperate	N		Northern	NH		Yes	No or unknown	No or unknown
1816	2	-1.02483	Honshu	North Pacific	Pacific	Other	Temperate	N		Northern	NH		Yes	No or unknown	No or unknown
1816	3	-0.484541	Honshu	North Pacific	Pacific	Other	Temperate	N		Northern	NH		Yes	No or unknown	No or unknown
1816	4	-1.0649	Honshu	North Pacific	Pacific	Other	Temperate	N		Northern	NH		Yes	No or unknown	No or unknown
1816	5	-0.966955	Honshu	North Pacific	Pacific	Other	Temperate	N		Northern	NH		Yes	No or unknown	No or unknown
1816	6	-1.22546	Honshu	North Pacific	Pacific	Other	Temperate	N		Northern	NH		Yes	No or unknown	No or unknown
1816	7	-0.91289	Honshu	North Pacific	Pacific	Other	Temperate	N		Northern	NH		Yes	No or unknown	No or unknown
1816	8	-1.06159	Honshu	North Pacific	Pacific	Other	Temperate	N		Northern	NH		Yes	No or unknown	No or unknown
1816	9	-1.00211	Honshu	North Pacific	Pacific	Other	Temperate	N		Northern	NH		Yes	No or unknown	No or unknown
1816	10	-0.725938	Honshu	North Pacific	Pacific	Other	Temperate	N		Northern	NH		Yes	No or unknown	No or unknown
1816	11	-0.314716	Honshu	North Pacific	Pacific	Other	Temperate	N		Northern	NH		Yes	No or unknown	No or unknown
1816	12	-0.890087	Honshu	North Pacific	Pacific	Other	Temperate	N		Northern	NH		Yes	No or unknown	No or unknown
1817	1	-0.870405	Honshu	North Pacific	Pacific	Other	Temperate	N		Northern	NH		Yes	No or unknown	No or unknown
1817	2	-0.933249	Honshu	North Pacific	Pacific	Other	Temperate	N		Northern	NH		Yes	No or unknown	No or unknown
1817	3	-0.876747	Honshu	North Pacific	Pacific	Other	Temperate	N		Northern	NH		Yes	No or unknown	No or unknown
1817	4	-1.31516	Honshu	North Pacific	Pacific	Other	Temperate	N		Northern	NH		Yes	No or unknown	No or unknown
1817	5	-0.331806	Honshu	North Pacific	Pacific	Other	Temperate	N		Northern	NH		Yes	No or unknown	No or unknown
1817	6	-0.527491	Honshu	North Pacific	Pacific	Other	Temperate	N		Northern	NH		Yes	No or unknown	No or unknown
1817	7	1.09573	Honshu	North Pacific	Pacific	Other	Temperate	N		Northern	NH		Yes	No or unknown	No or unknown
1817	8	-0.399312	Honshu	North Pacific	Pacific	Other	Temperate	N		Northern	NH		Yes	No or unknown	No or unknown
1817	9	-0.44146	Honshu	North Pacific	Pacific	Other	Temperate	N		Northern	NH		Yes	No or unknown	No or unknown
1817	10	-0.926893	Honshu	North Pacific	Pacific	Other	Temperate	N		Northern	NH		Yes	No or unknown	No or unknown
1817	11	-0.568159	Honshu	North Pacific	Pacific	Other	Temperate	N		Northern	NH		Yes	No or unknown	No or unknown
1817	12	-0.563035	Honshu	North Pacific	Pacific	Other	Temperate	N		Northern	NH		Yes	No or unknown	No or unknown
1818	1	-0.683391	Honshu	North Pacific	Pacific	Other	Temperate	N		Northern	NH		Yes	No or unknown	No or unknown
1818	2	-0.485319	Honshu	North Pacific	Pacific	Other	Temperate	N		Northern	NH		Yes	No or unknown	No or unknown
1818	3	-0.689615	Honshu	North Pacific	Pacific	Other	Temperate	N		Northern	NH		Yes	No or unknown	No or unknown
1818	4	-1.27174	Honshu	North Pacific	Pacific	Other	Temperate	N		Northern	NH		Yes	No or unknown	No or unknown
1818	5	-0.271194	Honshu	North Pacific	Pacific	Other	Temperate	N		Northern	NH		Yes	No or unknown	No or unknown
1818	6	-0.26446	Honshu	North Pacific	Pacific	Other	Temperate	N		Northern	NH		Yes	No or unknown	No or unknown
1818	7	0.688821	Honshu	North Pacific	Pacific	Other	Temperate	N		Northern	NH		Yes	No or unknown	No or unknown
1818	8	-0.0277908	Honshu	North Pacific	Pacific	Other	Temperate	N		Northern	NH		Yes	No or unknown	No or unknown
1818	9	-0.227191	Honshu	North Pacific	Pacific	Other	Temperate	N		Northern	NH		Yes	No or unknown	No or unknown
1818	10	-0.658442	Honshu	North Pacific	Pacific	Other	Temperate	N		Northern	NH		Yes	No or unknown	No or unknown
1818	11	-0.274785	Honshu	North Pacific	Pacific	Other	Temperate	N		Northern	NH		Yes	No or unknown	No or unknown
1818	12	-0.761932	Honshu	North Pacific	Pacific	Other	Temperate	N		Northern	NH		Yes	No or unknown	No or unknown
1819	1	-0.589867	Honshu	North Pacific	Pacific	Other	Temperate	N		Northern	NH		Yes	No or unknown	No or unknown
1819	2	-1.03509	Honshu	North Pacific	Pacific	Other	Temperate	N		Northern	NH		Yes	No or unknown	No or unknown
1819	3	-0.925684	Honshu	North Pacific	Pacific	Other	Temperate	N		Northern	NH		Yes	No or unknown	No or unknown
1819	4	-1.19956	Honshu	North Pacific	Pacific	Other	Temperate	N		Northern	NH		Yes	No or unknown	No or unknown
1819	5	-0.427624	Honshu	North Pacific	Pacific	Other	Temperate	N		Northern	NH		Yes	No or unknown	No or unknown
1819	6	-0.850684	Honshu	North Pacific	Pacific	Other	Temperate	N		Northern	NH		Yes	No or unknown	No or unknown
1819	7	-0.602324	Honshu	North Pacific	Pacific	Other	Temperate	N		Northern	NH		Yes	No or unknown	No or unknown
1819	8	-0.201743	Honshu	North Pacific	Pacific	Other	Temperate	N		Northern	NH		Yes	No or unknown	No or unknown
1819	9	0.0457623	Honshu	North Pacific	Pacific	Other	Temperate	N		Northern	NH		Yes	No or unknown	No or unknown
1819	10	-0.640047	Honshu	North Pacific	Pacific	Other	Temperate	N		Northern	NH		Yes	No or unknown	No or unknown
1819	11	-0.176355	Honshu	North Pacific	Pacific	Other	Temperate	N		Northern	NH		Yes	No or unknown	No or unknown
1819	12	0.762008	Honshu	North Pacific	Pacific	Other	Temperate	N		Northern	NH		Yes	No or unknown	No or unknown
1820	1	-1.31239	Honshu	North Pacific	Pacific	Other	Temperate	N		Northern	NH		Yes	No or unknown	No or unknown
1820	2	0.223544	Honshu	North Pacific	Pacific	Other	Temperate	N		Northern	NH		Yes	No or unknown	No or unknown
1820	3	-0.267664	Honshu	North Pacific	Pacific	Other	Temperate	N		Northern	NH		Yes	No or unknown	No or unknown
1820	4	-0.152469	Honshu	North Pacific	Pacific	Other	Temperate	N		Northern	NH		Yes	No or unknown	No or unknown
1820	5	0.00623293	Honshu	North Pacific	Pacific	Other	Temperate	N		Northern	NH		Yes	No or unknown	No or unknown
1820	6	-0.585488	Honshu	North Pacific	Pacific	Other	Temperate	N		Northern	NH		Yes	No or unknown	No or unknown
1820	7	-0.684512	Honshu	North Pacific	Pacific	Other	Temperate	N		Northern	NH		Yes	No or unknown	No or unknown
1820	8	-0.308759	Honshu	North Pacific	Pacific	Other	Temperate	N		Northern	NH		Yes	No or unknown	No or unknown
1820	9	-0.0336979	Honshu	North Pacific	Pacific	Other	Temperate	N		Northern	NH		Yes	No or unknown	No or unknown
1820	10	-0.599457	Honshu	North Pacific	Pacific	Other	Temperate	N		Northern	NH		Yes	No or unknown	No or unknown
1820	11	-0.262183	Honshu	North Pacific	Pacific	Other	Temperate	N		Northern	NH		Yes	No or unknown	No or unknown
1820	12	-0.952361	Honshu	North Pacific	Pacific	Other	Temperate	N		Northern	NH		Yes	No or unknown	No or unknown
1821	1	-0.441399	Honshu	North Pacific	Pacific	Other	Temperate	N		Northern	NH		Yes	No or unknown	No or unknown
1821	2	-0.134087	Honshu	North Pacific	Pacific	Other	Temperate	N		Northern	NH		Yes	No or unknown	No or unknown
1821	3	-0.959149	Honshu	North Pacific	Pacific	Other	Temperate	N		Northern	NH		Yes	No or unknown	No or unknown
1821	4	0.26079	Honshu	North Pacific	Pacific	Other	Temperate	N		Northern	NH		Yes	No or unknown	No or unknown
1821	5	-0.573442	Honshu	North Pacific	Pacific	Other	Temperate	N		Northern	NH		Yes	No or unknown	No or unknown
1821	6	-0.415749	Honshu	North Pacific	Pacific	Other	Temperate	N		Northern	NH		Yes	No or unknown	No or unknown
1821	7	0.78972	Honshu	North Pacific	Pacific	Other	Temperate	N		Northern	NH		Yes	No or unknown	No or unknown
1821	8	-0.131152	Honshu	North Pacific	Pacific	Other	Temperate	N		Northern	NH		Yes	No or unknown	No or unknown
1821	9	0.0195229	Honshu	North Pacific	Pacific	Other	Temperate	N		Northern	NH		Yes	No or unknown	No or unknown
1821	10	-0.60201	Honshu	North Pacific	Pacific	Other	Temperate	N		Northern	NH		Yes	No or unknown	No or unknown
1821	11	-0.484865	Honshu	North Pacific	Pacific	Other	Temperate	N		Northern	NH		Yes	No or unknown	No or unknown
1821	12	0.050163	Honshu	North Pacific	Pacific	Other	Temperate	N		Northern	NH		Yes	No or unknown	No or unknown
1822	1	-0.349376	Honshu	North Pacific	Pacific	Other	Temperate	N		Northern	NH		Yes	No or unknown	No or unknown
1822	2	-0.181247	Honshu	North Pacific	Pacific	Other	Temperate	N		Northern	NH		Yes	No or unknown	No or unknown
1822	3	-0.849797	Honshu	North Pacific	Pacific	Other	Temperate	N		Northern	NH		Yes	No or unknown	No or unknown
1822	4	-0.588616	Honshu	North Pacific	Pacific	Other	Temperate	N		Northern	NH		Yes	No or unknown	No or unknown
1822	5	-0.295564	Honshu	North Pacific	Pacific	Other	Temperate	N		Northern	NH		Yes	No or unknown	No or unknown
1822	6	-0.192246	Honshu	North Pacific	Pacific	Other	Temperate	N		Northern	NH		Yes	No or unknown	No or unknown
1822	7	-0.0445945	Honshu	North Pacific	Pacific	Other	Temperate	N		Northern	NH		Yes	No or unknown	No or unknown
1822	8	-0.265836	Honshu	North Pacific	Pacific	Other	Temperate	N		Northern	NH		Yes	No or unknown	No or unknown
1822	9	0.143426	Honshu	North Pacific	Pacific	Other	Temperate	N		Northern	NH		Yes	No or unknown	No or unknown
1822	10	-0.735192	Honshu	North Pacific	Pacific	Other	Temperate	N		Northern	NH		Yes	No or unknown	No or unknown
1822	11	-0.500092	Honshu	North Pacific	Pacific	Other	Temperate	N		Northern	NH		Yes	No or unknown	No or unknown
1822	12	-0.498034	Honshu	North Pacific	Pacific	Other	Temperate	N		Northern	NH		Yes	No or unknown	No or unknown
1823	1	-0.201793	Honshu	North Pacific	Pacific	Other	Temperate	N		Northern	NH		Yes	No or unknown	No or unknown
1823	2	0.697507	Honshu	North Pacific	Pacific	Other	Temperate	N		Northern	NH		Yes	No or unknown	No or unknown
1823	3	-1.09915	Honshu	North Pacific	Pacific	Other	Temperate	N		Northern	NH		Yes	No or unknown	No or unknown
1823	4	-0.48331	Honshu	North Pacific	Pacific	Other	Temperate	N		Northern	NH		Yes	No or unknown	No or unknown
1823	5	-0.45636	Honshu	North Pacific	Pacific	Other	Temperate	N		Northern	NH		Yes	No or unknown	No or unknown
1823	6	0.40987	Honshu	North Pacific	Pacific	Other	Temperate	N		Northern	NH		Yes	No or unknown	No or unknown
1823	7	-0.506613	Honshu	North Pacific	Pacific	Other	Temperate	N		Northern	NH		Yes	No or unknown	No or unknown
1823	8	0.122018	Honshu	North Pacific	Pacific	Other	Temperate	N		Northern	NH		Yes	No or unknown	No or unknown
1823	9	0.0874187	Honshu	North Pacific	Pacific	Other	Temperate	N		Northern	NH		Yes	No or unknown	No or unknown
1823	10	-0.726184	Honshu	North Pacific	Pacific	Other	Temperate	N		Northern	NH		Yes	No or unknown	No or unknown
1823	11	-0.368913	Honshu	North Pacific	Pacific	Other	Temperate	N		Northern	NH		Yes	No or unknown	No or unknown
1823	12	-0.246652	Honshu	North Pacific	Pacific	Other	Temperate	N		Northern	NH		Yes	No or unknown	No or unknown
1824	1	-0.367374	Honshu	North Pacific	Pacific	Other	Temperate	N		Northern	NH		Yes	No or unknown	No or unknown
1824	2	0.0219042	Honshu	North Pacific	Pacific	Other	Temperate	N		Northern	NH		Yes	No or unknown	No or unknown
1824	3	-1.16999	Honshu	North Pacific	Pacific	Other	Temperate	N		Northern	NH		Yes	No or unknown	No or unknown
1824	4	0.215626	Honshu	North Pacific	Pacific	Other	Temperate	N		Northern	NH		Yes	No or unknown	No or unknown
1824	5	-0.132613	Honshu	North Pacific	Pacific	Other	Temperate	N		Northern	NH		Yes	No or unknown	No or unknown
1824	6	-0.66008	Honshu	North Pacific	Pacific	Other	Temperate	N		Northern	NH		Yes	No or unknown	No or unknown
1824	7	0.188342	Honshu	North Pacific	Pacific	Other	Temperate	N		Northern	NH		Yes	No or unknown	No or unknown
1824	8	-0.0763138	Honshu	North Pacific	Pacific	Other	Temperate	N		Northern	NH		Yes	No or unknown	No or unknown
1824	9	-0.172498	Honshu	North Pacific	Pacific	Other	Temperate	N		Northern	NH		Yes	No or unknown	No or unknown
1824	10	-0.678568	Honshu	North Pacific	Pacific	Other	Temperate	N		Northern	NH		Yes	No or unknown	No or unknown
1824	11	-0.147269	Honshu	North Pacific	Pacific	Other	Temperate	N		Northern	NH		Yes	No or unknown	No or unknown
1824	12	-0.159433	Honshu	North Pacific	Pacific	Other	Temperate	N		Northern	NH		Yes	No or unknown	No or unknown
1825	1	-0.0204118	Honshu	North Pacific	Pacific	Other	Temperate	N		Northern	NH		Yes	No or unknown	No or unknown
1825	2	-0.212388	Honshu	North Pacific	Pacific	Other	Temperate	N		Northern	NH		Yes	No or unknown	No or unknown
1825	3	-1.52745	Honshu	North Pacific	Pacific	Other	Temperate	N		Northern	NH		Yes	No or unknown	No or unknown
1825	4	-0.428891	Honshu	North Pacific	Pacific	Other	Temperate	N		Northern	NH		Yes	No or unknown	No or unknown
1825	5	0.0544631	Honshu	North Pacific	Pacific	Other	Temperate	N		Northern	NH		Yes	No or unknown	No or unknown
1825	6	-0.109602	Honshu	North Pacific	Pacific	Other	Temperate	N		Northern	NH		Yes	No or unknown	No or unknown
1825	7	-0.51718	Honshu	North Pacific	Pacific	Other	Temperate	N		Northern	NH		Yes	No or unknown	No or unknown
1825	8	-0.360417	Honshu	North Pacific	Pacific	Other	Temperate	N		Northern	NH		Yes	No or unknown	No or unknown
1825	9	-0.432278	Honshu	North Pacific	Pacific	Other	Temperate	N		Northern	NH		Yes	No or unknown	No or unknown
1825	10	-0.455308	Honshu	North Pacific	Pacific	Other	Temperate	N		Northern	NH		Yes	No or unknown	No or unknown
1825	11	0.324629	Honshu	North Pacific	Pacific	Other	Temperate	N		Northern	NH		Yes	No or unknown	No or unknown
1825	12	-0.375706	Honshu	North Pacific	Pacific	Other	Temperate	N		Northern	NH		Yes	No or unknown	No or unknown
1809	1	-0.319188	Iceland	North Atlantic Group	Atlantic	North Atlantic Group	Temperate	N		Northern	NH		Yes	Yes	Yes
1809	2	-0.275207	Iceland	North Atlantic Group	Atlantic	North Atlantic Group	Temperate	N		Northern	NH		Yes	Yes	Yes
1809	3	1.22322	Iceland	North Atlantic Group	Atlantic	North Atlantic Group	Temperate	N		Northern	NH		Yes	Yes	Yes
1809	4	-0.877517	Iceland	North Atlantic Group	Atlantic	North Atlantic Group	Temperate	N		Northern	NH		Yes	Yes	Yes
1809	5	0.203185	Iceland	North Atlantic Group	Atlantic	North Atlantic Group	Temperate	N		Northern	NH		Yes	Yes	Yes
1809	6	-0.103094	Iceland	North Atlantic Group	Atlantic	North Atlantic Group	Temperate	N		Northern	NH		Yes	Yes	Yes
1809	7	-0.546454	Iceland	North Atlantic Group	Atlantic	North Atlantic Group	Temperate	N		Northern	NH		Yes	Yes	Yes
1809	8	-0.898078	Iceland	North Atlantic Group	Atlantic	North Atlantic Group	Temperate	N		Northern	NH		Yes	Yes	Yes
1809	9	-1.29513	Iceland	North Atlantic Group	Atlantic	North Atlantic Group	Temperate	N		Northern	NH		Yes	Yes	Yes
1809	10	0.643646	Iceland	North Atlantic Group	Atlantic	North Atlantic Group	Temperate	N		Northern	NH		Yes	Yes	Yes
1809	11	-0.0291111	Iceland	North Atlantic Group	Atlantic	North Atlantic Group	Temperate	N		Northern	NH		Yes	Yes	Yes
1809	12	-1.35126	Iceland	North Atlantic Group	Atlantic	North Atlantic Group	Temperate	N		Northern	NH		Yes	Yes	Yes
1810	1	0.11596	Iceland	North Atlantic Group	Atlantic	North Atlantic Group	Temperate	N		Northern	NH		Yes	Yes	Yes
1810	2	-1.20763	Iceland	North Atlantic Group	Atlantic	North Atlantic Group	Temperate	N		Northern	NH		Yes	Yes	Yes
1810	3	-1.00712	Iceland	North Atlantic Group	Atlantic	North Atlantic Group	Temperate	N		Northern	NH		Yes	Yes	Yes
1810	4	-0.400062	Iceland	North Atlantic Group	Atlantic	North Atlantic Group	Temperate	N		Northern	NH		Yes	Yes	Yes
1810	5	-0.907308	Iceland	North Atlantic Group	Atlantic	North Atlantic Group	Temperate	N		Northern	NH		Yes	Yes	Yes
1810	6	-0.505078	Iceland	North Atlantic Group	Atlantic	North Atlantic Group	Temperate	N		Northern	NH		Yes	Yes	Yes
1810	7	-0.754744	Iceland	North Atlantic Group	Atlantic	North Atlantic Group	Temperate	N		Northern	NH		Yes	Yes	Yes
1810	8	-0.73556	Iceland	North Atlantic Group	Atlantic	North Atlantic Group	Temperate	N		Northern	NH		Yes	Yes	Yes
1810	9	-0.305955	Iceland	North Atlantic Group	Atlantic	North Atlantic Group	Temperate	N		Northern	NH		Yes	Yes	Yes
1810	10	-0.356698	Iceland	North Atlantic Group	Atlantic	North Atlantic Group	Temperate	N		Northern	NH		Yes	Yes	Yes
1810	11	-0.974822	Iceland	North Atlantic Group	Atlantic	North Atlantic Group	Temperate	N		Northern	NH		Yes	Yes	Yes
1810	12	-1.32569	Iceland	North Atlantic Group	Atlantic	North Atlantic Group	Temperate	N		Northern	NH		Yes	Yes	Yes
1811	1	-0.721524	Iceland	North Atlantic Group	Atlantic	North Atlantic Group	Temperate	N		Northern	NH		Yes	Yes	Yes
1811	2	-1.70629	Iceland	North Atlantic Group	Atlantic	North Atlantic Group	Temperate	N		Northern	NH		Yes	Yes	Yes
1811	3	-0.530199	Iceland	North Atlantic Group	Atlantic	North Atlantic Group	Temperate	N		Northern	NH		Yes	Yes	Yes
1811	4	-1.19844	Iceland	North Atlantic Group	Atlantic	North Atlantic Group	Temperate	N		Northern	NH		Yes	Yes	Yes
1811	5	-0.936971	Iceland	North Atlantic Group	Atlantic	North Atlantic Group	Temperate	N		Northern	NH		Yes	Yes	Yes
1811	6	-0.598301	Iceland	North Atlantic Group	Atlantic	North Atlantic Group	Temperate	N		Northern	NH		Yes	Yes	Yes
1811	7	0.00601571	Iceland	North Atlantic Group	Atlantic	North Atlantic Group	Temperate	N		Northern	NH		Yes	Yes	Yes
1811	8	-0.729323	Iceland	North Atlantic Group	Atlantic	North Atlantic Group	Temperate	N		Northern	NH		Yes	Yes	Yes
1811	9	-0.0613901	Iceland	North Atlantic Group	Atlantic	North Atlantic Group	Temperate	N		Northern	NH		Yes	Yes	Yes
1811	10	-0.49054	Iceland	North Atlantic Group	Atlantic	North Atlantic Group	Temperate	N		Northern	NH		Yes	Yes	Yes
1811	11	-0.628466	Iceland	North Atlantic Group	Atlantic	North Atlantic Group	Temperate	N		Northern	NH		Yes	Yes	Yes
1811	12	-2.04885	Iceland	North Atlantic Group	Atlantic	North Atlantic Group	Temperate	N		Northern	NH		Yes	Yes	Yes
1812	1	-0.857159	Iceland	North Atlantic Group	Atlantic	North Atlantic Group	Temperate	N		Northern	NH		Yes	Yes	Yes
1812	2	-1.31935	Iceland	North Atlantic Group	Atlantic	North Atlantic Group	Temperate	N		Northern	NH		Yes	Yes	Yes
1812	3	-1.26005	Iceland	North Atlantic Group	Atlantic	North Atlantic Group	Temperate	N		Northern	NH		Yes	Yes	Yes
1812	4	-0.89364	Iceland	North Atlantic Group	Atlantic	North Atlantic Group	Temperate	N		Northern	NH		Yes	Yes	Yes
1812	5	-0.660049	Iceland	North Atlantic Group	Atlantic	North Atlantic Group	Temperate	N		Northern	NH		Yes	Yes	Yes
1812	6	-0.670944	Iceland	North Atlantic Group	Atlantic	North Atlantic Group	Temperate	N		Northern	NH		Yes	Yes	Yes
1812	7	-0.739323	Iceland	North Atlantic Group	Atlantic	North Atlantic Group	Temperate	N		Northern	NH		Yes	Yes	Yes
1812	8	-0.795553	Iceland	North Atlantic Group	Atlantic	North Atlantic Group	Temperate	N		Northern	NH		Yes	Yes	Yes
1812	9	-0.80163	Iceland	North Atlantic Group	Atlantic	North Atlantic Group	Temperate	N		Northern	NH		Yes	Yes	Yes
1812	10	-1.19242	Iceland	North Atlantic Group	Atlantic	North Atlantic Group	Temperate	N		Northern	NH		Yes	Yes	Yes
1812	11	-0.322556	Iceland	North Atlantic Group	Atlantic	North Atlantic Group	Temperate	N		Northern	NH		Yes	Yes	Yes
1812	12	-0.572835	Iceland	North Atlantic Group	Atlantic	North Atlantic Group	Temperate	N		Northern	NH		Yes	Yes	Yes
1813	1	-0.413707	Iceland	North Atlantic Group	Atlantic	North Atlantic Group	Temperate	N		Northern	NH		Yes	Yes	Yes
1813	2	-0.717806	Iceland	North Atlantic Group	Atlantic	North Atlantic Group	Temperate	N		Northern	NH		Yes	Yes	Yes
1813	3	-0.170023	Iceland	North Atlantic Group	Atlantic	North Atlantic Group	Temperate	N		Northern	NH		Yes	Yes	Yes
1813	4	-1.0111	Iceland	North Atlantic Group	Atlantic	North Atlantic Group	Temperate	N		Northern	NH		Yes	Yes	Yes
1813	5	-1.11364	Iceland	North Atlantic Group	Atlantic	North Atlantic Group	Temperate	N		Northern	NH		Yes	Yes	Yes
1813	6	-0.451267	Iceland	North Atlantic Group	Atlantic	North Atlantic Group	Temperate	N		Northern	NH		Yes	Yes	Yes
1813	7	-0.877508	Iceland	North Atlantic Group	Atlantic	North Atlantic Group	Temperate	N		Northern	NH		Yes	Yes	Yes
1813	8	-0.95717	Iceland	North Atlantic Group	Atlantic	North Atlantic Group	Temperate	N		Northern	NH		Yes	Yes	Yes
1813	9	-0.181037	Iceland	North Atlantic Group	Atlantic	North Atlantic Group	Temperate	N		Northern	NH		Yes	Yes	Yes
1813	10	-1.35535	Iceland	North Atlantic Group	Atlantic	North Atlantic Group	Temperate	N		Northern	NH		Yes	Yes	Yes
1813	11	-1.60528	Iceland	North Atlantic Group	Atlantic	North Atlantic Group	Temperate	N		Northern	NH		Yes	Yes	Yes
1813	12	0.101782	Iceland	North Atlantic Group	Atlantic	North Atlantic Group	Temperate	N		Northern	NH		Yes	Yes	Yes
1814	1	-1.0468	Iceland	North Atlantic Group	Atlantic	North Atlantic Group	Temperate	N		Northern	NH		Yes	Yes	Yes
1814	2	0.0293364	Iceland	North Atlantic Group	Atlantic	North Atlantic Group	Temperate	N		Northern	NH		Yes	Yes	Yes
1814	3	-0.520026	Iceland	North Atlantic Group	Atlantic	North Atlantic Group	Temperate	N		Northern	NH		Yes	Yes	Yes
1814	4	0.253808	Iceland	North Atlantic Group	Atlantic	North Atlantic Group	Temperate	N		Northern	NH		Yes	Yes	Yes
1814	5	-0.54754	Iceland	North Atlantic Group	Atlantic	North Atlantic Group	Temperate	N		Northern	NH		Yes	Yes	Yes
1814	6	-0.327845	Iceland	North Atlantic Group	Atlantic	North Atlantic Group	Temperate	N		Northern	NH		Yes	Yes	Yes
1814	7	-0.0968433	Iceland	North Atlantic Group	Atlantic	North Atlantic Group	Temperate	N		Northern	NH		Yes	Yes	Yes
1814	8	-0.700082	Iceland	North Atlantic Group	Atlantic	North Atlantic Group	Temperate	N		Northern	NH		Yes	Yes	Yes
1814	9	-0.321852	Iceland	North Atlantic Group	Atlantic	North Atlantic Group	Temperate	N		Northern	NH		Yes	Yes	Yes
1814	10	-0.82025	Iceland	North Atlantic Group	Atlantic	North Atlantic Group	Temperate	N		Northern	NH		Yes	Yes	Yes
1814	11	-1.31334	Iceland	North Atlantic Group	Atlantic	North Atlantic Group	Temperate	N		Northern	NH		Yes	Yes	Yes
1814	12	-0.589672	Iceland	North Atlantic Group	Atlantic	North Atlantic Group	Temperate	N		Northern	NH		Yes	Yes	Yes
1815	1	-0.544327	Iceland	North Atlantic Group	Atlantic	North Atlantic Group	Temperate	N		Northern	NH		Yes	Yes	Yes
1815	2	-0.503771	Iceland	North Atlantic Group	Atlantic	North Atlantic Group	Temperate	N		Northern	NH		Yes	Yes	Yes
1815	3	-1.5425	Iceland	North Atlantic Group	Atlantic	North Atlantic Group	Temperate	N		Northern	NH		Yes	Yes	Yes
1815	4	-0.405664	Iceland	North Atlantic Group	Atlantic	North Atlantic Group	Temperate	N		Northern	NH		Yes	Yes	Yes
1815	5	-0.511104	Iceland	North Atlantic Group	Atlantic	North Atlantic Group	Temperate	N		Northern	NH		Yes	Yes	Yes
1815	6	-0.311267	Iceland	North Atlantic Group	Atlantic	North Atlantic Group	Temperate	N		Northern	NH		Yes	Yes	Yes
1815	7	-0.170128	Iceland	North Atlantic Group	Atlantic	North Atlantic Group	Temperate	N		Northern	NH		Yes	Yes	Yes
1815	8	-0.839141	Iceland	North Atlantic Group	Atlantic	North Atlantic Group	Temperate	N		Northern	NH		Yes	Yes	Yes
1815	9	-0.486586	Iceland	North Atlantic Group	Atlantic	North Atlantic Group	Temperate	N		Northern	NH		Yes	Yes	Yes
1815	10	-0.598862	Iceland	North Atlantic Group	Atlantic	North Atlantic Group	Temperate	N		Northern	NH		Yes	Yes	Yes
1815	11	-0.868321	Iceland	North Atlantic Group	Atlantic	North Atlantic Group	Temperate	N		Northern	NH		Yes	Yes	Yes
1815	12	-1.54862	Iceland	North Atlantic Group	Atlantic	North Atlantic Group	Temperate	N		Northern	NH		Yes	Yes	Yes
1816	1	-0.764938	Iceland	North Atlantic Group	Atlantic	North Atlantic Group	Temperate	N		Northern	NH		Yes	Yes	Yes
1816	2	-1.98846	Iceland	North Atlantic Group	Atlantic	North Atlantic Group	Temperate	N		Northern	NH		Yes	Yes	Yes
1816	3	-0.970689	Iceland	North Atlantic Group	Atlantic	North Atlantic Group	Temperate	N		Northern	NH		Yes	Yes	Yes
1816	4	-1.11195	Iceland	North Atlantic Group	Atlantic	North Atlantic Group	Temperate	N		Northern	NH		Yes	Yes	Yes
1816	5	-1.19364	Iceland	North Atlantic Group	Atlantic	North Atlantic Group	Temperate	N		Northern	NH		Yes	Yes	Yes
1816	6	-0.941228	Iceland	North Atlantic Group	Atlantic	North Atlantic Group	Temperate	N		Northern	NH		Yes	Yes	Yes
1816	7	-1.73798	Iceland	North Atlantic Group	Atlantic	North Atlantic Group	Temperate	N		Northern	NH		Yes	Yes	Yes
1816	8	-1.80831	Iceland	North Atlantic Group	Atlantic	North Atlantic Group	Temperate	N		Northern	NH		Yes	Yes	Yes
1816	9	-1.60911	Iceland	North Atlantic Group	Atlantic	North Atlantic Group	Temperate	N		Northern	NH		Yes	Yes	Yes
1816	10	-1.05051	Iceland	North Atlantic Group	Atlantic	North Atlantic Group	Temperate	N		Northern	NH		Yes	Yes	Yes
1816	11	-0.942295	Iceland	North Atlantic Group	Atlantic	North Atlantic Group	Temperate	N		Northern	NH		Yes	Yes	Yes
1816	12	-1.82912	Iceland	North Atlantic Group	Atlantic	North Atlantic Group	Temperate	N		Northern	NH		Yes	Yes	Yes
1817	1	-0.340256	Iceland	North Atlantic Group	Atlantic	North Atlantic Group	Temperate	N		Northern	NH		Yes	Yes	Yes
1817	2	-1.57707	Iceland	North Atlantic Group	Atlantic	North Atlantic Group	Temperate	N		Northern	NH		Yes	Yes	Yes
1817	3	-1.17533	Iceland	North Atlantic Group	Atlantic	North Atlantic Group	Temperate	N		Northern	NH		Yes	Yes	Yes
1817	4	-0.760585	Iceland	North Atlantic Group	Atlantic	North Atlantic Group	Temperate	N		Northern	NH		Yes	Yes	Yes
1817	5	-1.97618	Iceland	North Atlantic Group	Atlantic	North Atlantic Group	Temperate	N		Northern	NH		Yes	Yes	Yes
1817	6	-0.703473	Iceland	North Atlantic Group	Atlantic	North Atlantic Group	Temperate	N		Northern	NH		Yes	Yes	Yes
1817	7	-0.808929	Iceland	North Atlantic Group	Atlantic	North Atlantic Group	Temperate	N		Northern	NH		Yes	Yes	Yes
1817	8	-1.29133	Iceland	North Atlantic Group	Atlantic	North Atlantic Group	Temperate	N		Northern	NH		Yes	Yes	Yes
1817	9	-0.53364	Iceland	North Atlantic Group	Atlantic	North Atlantic Group	Temperate	N		Northern	NH		Yes	Yes	Yes
1817	10	-0.937074	Iceland	North Atlantic Group	Atlantic	North Atlantic Group	Temperate	N		Northern	NH		Yes	Yes	Yes
1817	11	0.243937	Iceland	North Atlantic Group	Atlantic	North Atlantic Group	Temperate	N		Northern	NH		Yes	Yes	Yes
1817	12	-1.43892	Iceland	North Atlantic Group	Atlantic	North Atlantic Group	Temperate	N		Northern	NH		Yes	Yes	Yes
1818	1	-2.10378	Iceland	North Atlantic Group	Atlantic	North Atlantic Group	Temperate	N		Northern	NH		Yes	Yes	Yes
1818	2	-1.36795	Iceland	North Atlantic Group	Atlantic	North Atlantic Group	Temperate	N		Northern	NH		Yes	Yes	Yes
1818	3	-2.51403	Iceland	North Atlantic Group	Atlantic	North Atlantic Group	Temperate	N		Northern	NH		Yes	Yes	Yes
1818	4	-1.55994	Iceland	North Atlantic Group	Atlantic	North Atlantic Group	Temperate	N		Northern	NH		Yes	Yes	Yes
1818	5	0.158966	Iceland	North Atlantic Group	Atlantic	North Atlantic Group	Temperate	N		Northern	NH		Yes	Yes	Yes
1818	6	0.171374	Iceland	North Atlantic Group	Atlantic	North Atlantic Group	Temperate	N		Northern	NH		Yes	Yes	Yes
1818	7	0.0467586	Iceland	North Atlantic Group	Atlantic	North Atlantic Group	Temperate	N		Northern	NH		Yes	Yes	Yes
1818	8	-0.445385	Iceland	North Atlantic Group	Atlantic	North Atlantic Group	Temperate	N		Northern	NH		Yes	Yes	Yes
1818	9	-0.542407	Iceland	North Atlantic Group	Atlantic	North Atlantic Group	Temperate	N		Northern	NH		Yes	Yes	Yes
1818	10	0.807964	Iceland	North Atlantic Group	Atlantic	North Atlantic Group	Temperate	N		Northern	NH		Yes	Yes	Yes
1818	11	0.349241	Iceland	North Atlantic Group	Atlantic	North Atlantic Group	Temperate	N		Northern	NH		Yes	Yes	Yes
1818	12	0.314311	Iceland	North Atlantic Group	Atlantic	North Atlantic Group	Temperate	N		Northern	NH		Yes	Yes	Yes
1819	1	-0.710348	Iceland	North Atlantic Group	Atlantic	North Atlantic Group	Temperate	N		Northern	NH		Yes	Yes	Yes
1819	2	-1.52478	Iceland	North Atlantic Group	Atlantic	North Atlantic Group	Temperate	N		Northern	NH		Yes	Yes	Yes
1819	3	-0.690561	Iceland	North Atlantic Group	Atlantic	North Atlantic Group	Temperate	N		Northern	NH		Yes	Yes	Yes
1819	4	-0.873092	Iceland	North Atlantic Group	Atlantic	North Atlantic Group	Temperate	N		Northern	NH		Yes	Yes	Yes
1819	5	-0.456864	Iceland	North Atlantic Group	Atlantic	North Atlantic Group	Temperate	N		Northern	NH		Yes	Yes	Yes
1819	6	-0.72159	Iceland	North Atlantic Group	Atlantic	North Atlantic Group	Temperate	N		Northern	NH		Yes	Yes	Yes
1819	7	-0.067196	Iceland	North Atlantic Group	Atlantic	North Atlantic Group	Temperate	N		Northern	NH		Yes	Yes	Yes
1819	8	0.517846	Iceland	North Atlantic Group	Atlantic	North Atlantic Group	Temperate	N		Northern	NH		Yes	Yes	Yes
1819	9	-1.03529	Iceland	North Atlantic Group	Atlantic	North Atlantic Group	Temperate	N		Northern	NH		Yes	Yes	Yes
1819	10	-0.769008	Iceland	North Atlantic Group	Atlantic	North Atlantic Group	Temperate	N		Northern	NH		Yes	Yes	Yes
1819	11	-0.800848	Iceland	North Atlantic Group	Atlantic	North Atlantic Group	Temperate	N		Northern	NH		Yes	Yes	Yes
1819	12	-0.244229	Iceland	North Atlantic Group	Atlantic	North Atlantic Group	Temperate	N		Northern	NH		Yes	Yes	Yes
1820	1	-0.516649	Iceland	North Atlantic Group	Atlantic	North Atlantic Group	Temperate	N		Northern	NH		Yes	Yes	Yes
1820	2	0.47965	Iceland	North Atlantic Group	Atlantic	North Atlantic Group	Temperate	N		Northern	NH		Yes	Yes	Yes
1820	3	-0.606726	Iceland	North Atlantic Group	Atlantic	North Atlantic Group	Temperate	N		Northern	NH		Yes	Yes	Yes
1820	4	-1.07339	Iceland	North Atlantic Group	Atlantic	North Atlantic Group	Temperate	N		Northern	NH		Yes	Yes	Yes
1820	5	-0.167629	Iceland	North Atlantic Group	Atlantic	North Atlantic Group	Temperate	N		Northern	NH		Yes	Yes	Yes
1820	6	-0.461818	Iceland	North Atlantic Group	Atlantic	North Atlantic Group	Temperate	N		Northern	NH		Yes	Yes	Yes
1820	7	-0.210467	Iceland	North Atlantic Group	Atlantic	North Atlantic Group	Temperate	N		Northern	NH		Yes	Yes	Yes
1820	8	-0.889697	Iceland	North Atlantic Group	Atlantic	North Atlantic Group	Temperate	N		Northern	NH		Yes	Yes	Yes
1820	9	-0.767525	Iceland	North Atlantic Group	Atlantic	North Atlantic Group	Temperate	N		Northern	NH		Yes	Yes	Yes
1820	10	-1.30034	Iceland	North Atlantic Group	Atlantic	North Atlantic Group	Temperate	N		Northern	NH		Yes	Yes	Yes
1820	11	0.883351	Iceland	North Atlantic Group	Atlantic	North Atlantic Group	Temperate	N		Northern	NH		Yes	Yes	Yes
1820	12	1.19014	Iceland	North Atlantic Group	Atlantic	North Atlantic Group	Temperate	N		Northern	NH		Yes	Yes	Yes
1821	1	0.224043	Iceland	North Atlantic Group	Atlantic	North Atlantic Group	Temperate	N		Northern	NH		Yes	Yes	Yes
1821	2	-0.116806	Iceland	North Atlantic Group	Atlantic	North Atlantic Group	Temperate	N		Northern	NH		Yes	Yes	Yes
1821	3	-1.44794	Iceland	North Atlantic Group	Atlantic	North Atlantic Group	Temperate	N		Northern	NH		Yes	Yes	Yes
1821	4	-1.40043	Iceland	North Atlantic Group	Atlantic	North Atlantic Group	Temperate	N		Northern	NH		Yes	Yes	Yes
1821	5	-1.00111	Iceland	North Atlantic Group	Atlantic	North Atlantic Group	Temperate	N		Northern	NH		Yes	Yes	Yes
1821	6	-0.227594	Iceland	North Atlantic Group	Atlantic	North Atlantic Group	Temperate	N		Northern	NH		Yes	Yes	Yes
1821	7	-0.591472	Iceland	North Atlantic Group	Atlantic	North Atlantic Group	Temperate	N		Northern	NH		Yes	Yes	Yes
1821	8	-0.662232	Iceland	North Atlantic Group	Atlantic	North Atlantic Group	Temperate	N		Northern	NH		Yes	Yes	Yes
1821	9	-0.631596	Iceland	North Atlantic Group	Atlantic	North Atlantic Group	Temperate	N		Northern	NH		Yes	Yes	Yes
1821	10	-0.324662	Iceland	North Atlantic Group	Atlantic	North Atlantic Group	Temperate	N		Northern	NH		Yes	Yes	Yes
1821	11	-1.54612	Iceland	North Atlantic Group	Atlantic	North Atlantic Group	Temperate	N		Northern	NH		Yes	Yes	Yes
1821	12	-1.57599	Iceland	North Atlantic Group	Atlantic	North Atlantic Group	Temperate	N		Northern	NH		Yes	Yes	Yes
1822	1	-0.283002	Iceland	North Atlantic Group	Atlantic	North Atlantic Group	Temperate	N		Northern	NH		Yes	Yes	Yes
1822	2	-1.6831	Iceland	North Atlantic Group	Atlantic	North Atlantic Group	Temperate	N		Northern	NH		Yes	Yes	Yes
1822	3	-0.914263	Iceland	North Atlantic Group	Atlantic	North Atlantic Group	Temperate	N		Northern	NH		Yes	Yes	Yes
1822	4	-0.0941905	Iceland	North Atlantic Group	Atlantic	North Atlantic Group	Temperate	N		Northern	NH		Yes	Yes	Yes
1822	5	1.51124	Iceland	North Atlantic Group	Atlantic	North Atlantic Group	Temperate	N		Northern	NH		Yes	Yes	Yes
1822	6	0.60127	Iceland	North Atlantic Group	Atlantic	North Atlantic Group	Temperate	N		Northern	NH		Yes	Yes	Yes
1822	7	0.110512	Iceland	North Atlantic Group	Atlantic	North Atlantic Group	Temperate	N		Northern	NH		Yes	Yes	Yes
1822	8	-0.432111	Iceland	North Atlantic Group	Atlantic	North Atlantic Group	Temperate	N		Northern	NH		Yes	Yes	Yes
1822	9	-0.396074	Iceland	North Atlantic Group	Atlantic	North Atlantic Group	Temperate	N		Northern	NH		Yes	Yes	Yes
1822	10	-0.790977	Iceland	North Atlantic Group	Atlantic	North Atlantic Group	Temperate	N		Northern	NH		Yes	Yes	Yes
1822	11	-1.29434	Iceland	North Atlantic Group	Atlantic	North Atlantic Group	Temperate	N		Northern	NH		Yes	Yes	Yes
1822	12	0.43938	Iceland	North Atlantic Group	Atlantic	North Atlantic Group	Temperate	N		Northern	NH		Yes	Yes	Yes
1823	1	0.263385	Iceland	North Atlantic Group	Atlantic	North Atlantic Group	Temperate	N		Northern	NH		Yes	Yes	Yes
1823	2	-0.922276	Iceland	North Atlantic Group	Atlantic	North Atlantic Group	Temperate	N		Northern	NH		Yes	Yes	Yes
1823	3	0.0147479	Iceland	North Atlantic Group	Atlantic	North Atlantic Group	Temperate	N		Northern	NH		Yes	Yes	Yes
1823	4	-1.18128	Iceland	North Atlantic Group	Atlantic	North Atlantic Group	Temperate	N		Northern	NH		Yes	Yes	Yes
1823	5	-0.480829	Iceland	North Atlantic Group	Atlantic	North Atlantic Group	Temperate	N		Northern	NH		Yes	Yes	Yes
1823	6	-0.638754	Iceland	North Atlantic Group	Atlantic	North Atlantic Group	Temperate	N		Northern	NH		Yes	Yes	Yes
1823	7	-0.801794	Iceland	North Atlantic Group	Atlantic	North Atlantic Group	Temperate	N		Northern	NH		Yes	Yes	Yes
1823	8	-0.952932	Iceland	North Atlantic Group	Atlantic	North Atlantic Group	Temperate	N		Northern	NH		Yes	Yes	Yes
1823	9	-0.760453	Iceland	North Atlantic Group	Atlantic	North Atlantic Group	Temperate	N		Northern	NH		Yes	Yes	Yes
1823	10	-0.953478	Iceland	North Atlantic Group	Atlantic	North Atlantic Group	Temperate	N		Northern	NH		Yes	Yes	Yes
1823	11	0.124505	Iceland	North Atlantic Group	Atlantic	North Atlantic Group	Temperate	N		Northern	NH		Yes	Yes	Yes
1823	12	-2.27192	Iceland	North Atlantic Group	Atlantic	North Atlantic Group	Temperate	N		Northern	NH		Yes	Yes	Yes
1824	1	0.393004	Iceland	North Atlantic Group	Atlantic	North Atlantic Group	Temperate	N		Northern	NH		Yes	Yes	Yes
1824	2	0.300733	Iceland	North Atlantic Group	Atlantic	North Atlantic Group	Temperate	N		Northern	NH		Yes	Yes	Yes
1824	3	-1.36418	Iceland	North Atlantic Group	Atlantic	North Atlantic Group	Temperate	N		Northern	NH		Yes	Yes	Yes
1824	4	0.418627	Iceland	North Atlantic Group	Atlantic	North Atlantic Group	Temperate	N		Northern	NH		Yes	Yes	Yes
1824	5	0.0361328	Iceland	North Atlantic Group	Atlantic	North Atlantic Group	Temperate	N		Northern	NH		Yes	Yes	Yes
1824	6	0.198787	Iceland	North Atlantic Group	Atlantic	North Atlantic Group	Temperate	N		Northern	NH		Yes	Yes	Yes
1824	7	-0.568397	Iceland	North Atlantic Group	Atlantic	North Atlantic Group	Temperate	N		Northern	NH		Yes	Yes	Yes
1824	8	-0.412998	Iceland	North Atlantic Group	Atlantic	North Atlantic Group	Temperate	N		Northern	NH		Yes	Yes	Yes
1824	9	-0.446757	Iceland	North Atlantic Group	Atlantic	North Atlantic Group	Temperate	N		Northern	NH		Yes	Yes	Yes
1824	10	-1.05833	Iceland	North Atlantic Group	Atlantic	North Atlantic Group	Temperate	N		Northern	NH		Yes	Yes	Yes
1824	11	-1.78897	Iceland	North Atlantic Group	Atlantic	North Atlantic Group	Temperate	N		Northern	NH		Yes	Yes	Yes
1824	12	-1.93578	Iceland	North Atlantic Group	Atlantic	North Atlantic Group	Temperate	N		Northern	NH		Yes	Yes	Yes
1825	1	-0.104197	Iceland	North Atlantic Group	Atlantic	North Atlantic Group	Temperate	N		Northern	NH		Yes	Yes	Yes
1825	2	0.151848	Iceland	North Atlantic Group	Atlantic	North Atlantic Group	Temperate	N		Northern	NH		Yes	Yes	Yes
1825	3	0.710454	Iceland	North Atlantic Group	Atlantic	North Atlantic Group	Temperate	N		Northern	NH		Yes	Yes	Yes
1825	4	-0.396934	Iceland	North Atlantic Group	Atlantic	North Atlantic Group	Temperate	N		Northern	NH		Yes	Yes	Yes
1825	5	-0.381009	Iceland	North Atlantic Group	Atlantic	North Atlantic Group	Temperate	N		Northern	NH		Yes	Yes	Yes
1825	6	-0.487253	Iceland	North Atlantic Group	Atlantic	North Atlantic Group	Temperate	N		Northern	NH		Yes	Yes	Yes
1825	7	0.639202	Iceland	North Atlantic Group	Atlantic	North Atlantic Group	Temperate	N		Northern	NH		Yes	Yes	Yes
1825	8	-0.081574	Iceland	North Atlantic Group	Atlantic	North Atlantic Group	Temperate	N		Northern	NH		Yes	Yes	Yes
1825	9	-0.135445	Iceland	North Atlantic Group	Atlantic	North Atlantic Group	Temperate	N		Northern	NH		Yes	Yes	Yes
1825	10	-0.0610075	Iceland	North Atlantic Group	Atlantic	North Atlantic Group	Temperate	N		Northern	NH		Yes	Yes	Yes
1825	11	-2.17397	Iceland	North Atlantic Group	Atlantic	North Atlantic Group	Temperate	N		Northern	NH		Yes	Yes	Yes
1825	12	-0.444079	Iceland	North Atlantic Group	Atlantic	North Atlantic Group	Temperate	N		Northern	NH		Yes	Yes	Yes
1809	1	-1.7861	Ireland	North Atlantic Group	Atlantic	North Atlantic Group	Temperate	N		Northern	NH		Yes	Yes	Yes
1809	2	1.14594	Ireland	North Atlantic Group	Atlantic	North Atlantic Group	Temperate	N		Northern	NH		Yes	Yes	Yes
1809	3	0.43697	Ireland	North Atlantic Group	Atlantic	North Atlantic Group	Temperate	N		Northern	NH		Yes	Yes	Yes
1809	4	-1.57781	Ireland	North Atlantic Group	Atlantic	North Atlantic Group	Temperate	N		Northern	NH		Yes	Yes	Yes
1809	5	0.410887	Ireland	North Atlantic Group	Atlantic	North Atlantic Group	Temperate	N		Northern	NH		Yes	Yes	Yes
1809	6	-0.346895	Ireland	North Atlantic Group	Atlantic	North Atlantic Group	Temperate	N		Northern	NH		Yes	Yes	Yes
1809	7	-0.129497	Ireland	North Atlantic Group	Atlantic	North Atlantic Group	Temperate	N		Northern	NH		Yes	Yes	Yes
1809	8	-0.570067	Ireland	North Atlantic Group	Atlantic	North Atlantic Group	Temperate	N		Northern	NH		Yes	Yes	Yes
1809	9	-0.385678	Ireland	North Atlantic Group	Atlantic	North Atlantic Group	Temperate	N		Northern	NH		Yes	Yes	Yes
1809	10	0.410836	Ireland	North Atlantic Group	Atlantic	North Atlantic Group	Temperate	N		Northern	NH		Yes	Yes	Yes
1809	11	-0.5879	Ireland	North Atlantic Group	Atlantic	North Atlantic Group	Temperate	N		Northern	NH		Yes	Yes	Yes
1809	12	0.659382	Ireland	North Atlantic Group	Atlantic	North Atlantic Group	Temperate	N		Northern	NH		Yes	Yes	Yes
1810	1	-0.62854	Ireland	North Atlantic Group	Atlantic	North Atlantic Group	Temperate	N		Northern	NH		Yes	Yes	Yes
1810	2	-0.474605	Ireland	North Atlantic Group	Atlantic	North Atlantic Group	Temperate	N		Northern	NH		Yes	Yes	Yes
1810	3	-0.1588	Ireland	North Atlantic Group	Atlantic	North Atlantic Group	Temperate	N		Northern	NH		Yes	Yes	Yes
1810	4	-0.234439	Ireland	North Atlantic Group	Atlantic	North Atlantic Group	Temperate	N		Northern	NH		Yes	Yes	Yes
1810	5	-0.86737	Ireland	North Atlantic Group	Atlantic	North Atlantic Group	Temperate	N		Northern	NH		Yes	Yes	Yes
1810	6	0.128289	Ireland	North Atlantic Group	Atlantic	North Atlantic Group	Temperate	N		Northern	NH		Yes	Yes	Yes
1810	7	-0.5732	Ireland	North Atlantic Group	Atlantic	North Atlantic Group	Temperate	N		Northern	NH		Yes	Yes	Yes
1810	8	-0.346481	Ireland	North Atlantic Group	Atlantic	North Atlantic Group	Temperate	N		Northern	NH		Yes	Yes	Yes
1810	9	0.53656	Ireland	North Atlantic Group	Atlantic	North Atlantic Group	Temperate	N		Northern	NH		Yes	Yes	Yes
1810	10	0.0237074	Ireland	North Atlantic Group	Atlantic	North Atlantic Group	Temperate	N		Northern	NH		Yes	Yes	Yes
1810	11	-0.278112	Ireland	North Atlantic Group	Atlantic	North Atlantic Group	Temperate	N		Northern	NH		Yes	Yes	Yes
1810	12	-0.104075	Ireland	North Atlantic Group	Atlantic	North Atlantic Group	Temperate	N		Northern	NH		Yes	Yes	Yes
1811	1	-1.34822	Ireland	North Atlantic Group	Atlantic	North Atlantic Group	Temperate	N		Northern	NH		Yes	Yes	Yes
1811	2	0.491766	Ireland	North Atlantic Group	Atlantic	North Atlantic Group	Temperate	N		Northern	NH		Yes	Yes	Yes
1811	3	1.33968	Ireland	North Atlantic Group	Atlantic	North Atlantic Group	Temperate	N		Northern	NH		Yes	Yes	Yes
1811	4	0.0248234	Ireland	North Atlantic Group	Atlantic	North Atlantic Group	Temperate	N		Northern	NH		Yes	Yes	Yes
1811	5	0.266704	Ireland	North Atlantic Group	Atlantic	North Atlantic Group	Temperate	N		Northern	NH		Yes	Yes	Yes
1811	6	-0.243827	Ireland	North Atlantic Group	Atlantic	North Atlantic Group	Temperate	N		Northern	NH		Yes	Yes	Yes
1811	7	-0.0175613	Ireland	North Atlantic Group	Atlantic	North Atlantic Group	Temperate	N		Northern	NH		Yes	Yes	Yes
1811	8	-0.536165	Ireland	North Atlantic Group	Atlantic	North Atlantic Group	Temperate	N		Northern	NH		Yes	Yes	Yes
1811	9	0.137478	Ireland	North Atlantic Group	Atlantic	North Atlantic Group	Temperate	N		Northern	NH		Yes	Yes	Yes
1811	10	1.53994	Ireland	North Atlantic Group	Atlantic	North Atlantic Group	Temperate	N		Northern	NH		Yes	Yes	Yes
1811	11	1.51087	Ireland	North Atlantic Group	Atlantic	North Atlantic Group	Temperate	N		Northern	NH		Yes	Yes	Yes
1811	12	-0.137681	Ireland	North Atlantic Group	Atlantic	North Atlantic Group	Temperate	N		Northern	NH		Yes	Yes	Yes
1812	1	-0.493375	Ireland	North Atlantic Group	Atlantic	North Atlantic Group	Temperate	N		Northern	NH		Yes	Yes	Yes
1812	2	0.915354	Ireland	North Atlantic Group	Atlantic	North Atlantic Group	Temperate	N		Northern	NH		Yes	Yes	Yes
1812	3	-1.00977	Ireland	North Atlantic Group	Atlantic	North Atlantic Group	Temperate	N		Northern	NH		Yes	Yes	Yes
1812	4	-1.29619	Ireland	North Atlantic Group	Atlantic	North Atlantic Group	Temperate	N		Northern	NH		Yes	Yes	Yes
1812	5	-0.418617	Ireland	North Atlantic Group	Atlantic	North Atlantic Group	Temperate	N		Northern	NH		Yes	Yes	Yes
1812	6	-0.543897	Ireland	North Atlantic Group	Atlantic	North Atlantic Group	Temperate	N		Northern	NH		Yes	Yes	Yes
1812	7	-0.630035	Ireland	North Atlantic Group	Atlantic	North Atlantic Group	Temperate	N		Northern	NH		Yes	Yes	Yes
1812	8	-0.41556	Ireland	North Atlantic Group	Atlantic	North Atlantic Group	Temperate	N		Northern	NH		Yes	Yes	Yes
1812	9	-0.138836	Ireland	North Atlantic Group	Atlantic	North Atlantic Group	Temperate	N		Northern	NH		Yes	Yes	Yes
1812	10	-0.0288744	Ireland	North Atlantic Group	Atlantic	North Atlantic Group	Temperate	N		Northern	NH		Yes	Yes	Yes
1812	11	-0.470597	Ireland	North Atlantic Group	Atlantic	North Atlantic Group	Temperate	N		Northern	NH		Yes	Yes	Yes
1812	12	-1.21972	Ireland	North Atlantic Group	Atlantic	North Atlantic Group	Temperate	N		Northern	NH		Yes	Yes	Yes
1813	1	-0.625928	Ireland	North Atlantic Group	Atlantic	North Atlantic Group	Temperate	N		Northern	NH		Yes	Yes	Yes
1813	2	1.15465	Ireland	North Atlantic Group	Atlantic	North Atlantic Group	Temperate	N		Northern	NH		Yes	Yes	Yes
1813	3	1.07164	Ireland	North Atlantic Group	Atlantic	North Atlantic Group	Temperate	N		Northern	NH		Yes	Yes	Yes
1813	4	-0.0750391	Ireland	North Atlantic Group	Atlantic	North Atlantic Group	Temperate	N		Northern	NH		Yes	Yes	Yes
1813	5	-0.211031	Ireland	North Atlantic Group	Atlantic	North Atlantic Group	Temperate	N		Northern	NH		Yes	Yes	Yes
1813	6	-0.111761	Ireland	North Atlantic Group	Atlantic	North Atlantic Group	Temperate	N		Northern	NH		Yes	Yes	Yes
1813	7	-0.30515	Ireland	North Atlantic Group	Atlantic	North Atlantic Group	Temperate	N		Northern	NH		Yes	Yes	Yes
1813	8	-0.135347	Ireland	North Atlantic Group	Atlantic	North Atlantic Group	Temperate	N		Northern	NH		Yes	Yes	Yes
1813	9	-0.289296	Ireland	North Atlantic Group	Atlantic	North Atlantic Group	Temperate	N		Northern	NH		Yes	Yes	Yes
1813	10	-1.01346	Ireland	North Atlantic Group	Atlantic	North Atlantic Group	Temperate	N		Northern	NH		Yes	Yes	Yes
1813	11	-0.503318	Ireland	North Atlantic Group	Atlantic	North Atlantic Group	Temperate	N		Northern	NH		Yes	Yes	Yes
1813	12	-0.53726	Ireland	North Atlantic Group	Atlantic	North Atlantic Group	Temperate	N		Northern	NH		Yes	Yes	Yes
1814	1	-3.3842	Ireland	North Atlantic Group	Atlantic	North Atlantic Group	Temperate	N		Northern	NH		Yes	Yes	Yes
1814	2	-1.10437	Ireland	North Atlantic Group	Atlantic	North Atlantic Group	Temperate	N		Northern	NH		Yes	Yes	Yes
1814	3	-1.4123	Ireland	North Atlantic Group	Atlantic	North Atlantic Group	Temperate	N		Northern	NH		Yes	Yes	Yes
1814	4	0.528456	Ireland	North Atlantic Group	Atlantic	North Atlantic Group	Temperate	N		Northern	NH		Yes	Yes	Yes
1814	5	-0.486461	Ireland	North Atlantic Group	Atlantic	North Atlantic Group	Temperate	N		Northern	NH		Yes	Yes	Yes
1814	6	-0.283142	Ireland	North Atlantic Group	Atlantic	North Atlantic Group	Temperate	N		Northern	NH		Yes	Yes	Yes
1814	7	-0.0729392	Ireland	North Atlantic Group	Atlantic	North Atlantic Group	Temperate	N		Northern	NH		Yes	Yes	Yes
1814	8	-0.235784	Ireland	North Atlantic Group	Atlantic	North Atlantic Group	Temperate	N		Northern	NH		Yes	Yes	Yes
1814	9	-0.0670533	Ireland	North Atlantic Group	Atlantic	North Atlantic Group	Temperate	N		Northern	NH		Yes	Yes	Yes
1814	10	-0.911769	Ireland	North Atlantic Group	Atlantic	North Atlantic Group	Temperate	N		Northern	NH		Yes	Yes	Yes
1814	11	-0.423295	Ireland	North Atlantic Group	Atlantic	North Atlantic Group	Temperate	N		Northern	NH		Yes	Yes	Yes
1814	12	0.269045	Ireland	North Atlantic Group	Atlantic	North Atlantic Group	Temperate	N		Northern	NH		Yes	Yes	Yes
1815	1	-1.93695	Ireland	North Atlantic Group	Atlantic	North Atlantic Group	Temperate	N		Northern	NH		Yes	Yes	Yes
1815	2	0.973686	Ireland	North Atlantic Group	Atlantic	North Atlantic Group	Temperate	N		Northern	NH		Yes	Yes	Yes
1815	3	1.31629	Ireland	North Atlantic Group	Atlantic	North Atlantic Group	Temperate	N		Northern	NH		Yes	Yes	Yes
1815	4	-0.0135519	Ireland	North Atlantic Group	Atlantic	North Atlantic Group	Temperate	N		Northern	NH		Yes	Yes	Yes
1815	5	-0.0621878	Ireland	North Atlantic Group	Atlantic	North Atlantic Group	Temperate	N		Northern	NH		Yes	Yes	Yes
1815	6	-0.32073	Ireland	North Atlantic Group	Atlantic	North Atlantic Group	Temperate	N		Northern	NH		Yes	Yes	Yes
1815	7	-0.151691	Ireland	North Atlantic Group	Atlantic	North Atlantic Group	Temperate	N		Northern	NH		Yes	Yes	Yes
1815	8	-0.142988	Ireland	North Atlantic Group	Atlantic	North Atlantic Group	Temperate	N		Northern	NH		Yes	Yes	Yes
1815	9	-0.194761	Ireland	North Atlantic Group	Atlantic	North Atlantic Group	Temperate	N		Northern	NH		Yes	Yes	Yes
1815	10	0.373042	Ireland	North Atlantic Group	Atlantic	North Atlantic Group	Temperate	N		Northern	NH		Yes	Yes	Yes
1815	11	-0.934236	Ireland	North Atlantic Group	Atlantic	North Atlantic Group	Temperate	N		Northern	NH		Yes	Yes	Yes
1815	12	-0.763198	Ireland	North Atlantic Group	Atlantic	North Atlantic Group	Temperate	N		Northern	NH		Yes	Yes	Yes
1816	1	-0.569362	Ireland	North Atlantic Group	Atlantic	North Atlantic Group	Temperate	N		Northern	NH		Yes	Yes	Yes
1816	2	-1.55136	Ireland	North Atlantic Group	Atlantic	North Atlantic Group	Temperate	N		Northern	NH		Yes	Yes	Yes
1816	3	-0.47882	Ireland	North Atlantic Group	Atlantic	North Atlantic Group	Temperate	N		Northern	NH		Yes	Yes	Yes
1816	4	-1.04608	Ireland	North Atlantic Group	Atlantic	North Atlantic Group	Temperate	N		Northern	NH		Yes	Yes	Yes
1816	5	-0.721012	Ireland	North Atlantic Group	Atlantic	North Atlantic Group	Temperate	N		Northern	NH		Yes	Yes	Yes
1816	6	-0.656403	Ireland	North Atlantic Group	Atlantic	North Atlantic Group	Temperate	N		Northern	NH		Yes	Yes	Yes
1816	7	-0.99761	Ireland	North Atlantic Group	Atlantic	North Atlantic Group	Temperate	N		Northern	NH		Yes	Yes	Yes
1816	8	-0.959828	Ireland	North Atlantic Group	Atlantic	North Atlantic Group	Temperate	N		Northern	NH		Yes	Yes	Yes
1816	9	-0.721943	Ireland	North Atlantic Group	Atlantic	North Atlantic Group	Temperate	N		Northern	NH		Yes	Yes	Yes
1816	10	0.00160125	Ireland	North Atlantic Group	Atlantic	North Atlantic Group	Temperate	N		Northern	NH		Yes	Yes	Yes
1816	11	-0.928766	Ireland	North Atlantic Group	Atlantic	North Atlantic Group	Temperate	N		Northern	NH		Yes	Yes	Yes
1816	12	0.0231087	Ireland	North Atlantic Group	Atlantic	North Atlantic Group	Temperate	N		Northern	NH		Yes	Yes	Yes
1817	1	0.520931	Ireland	North Atlantic Group	Atlantic	North Atlantic Group	Temperate	N		Northern	NH		Yes	Yes	Yes
1817	2	1.62752	Ireland	North Atlantic Group	Atlantic	North Atlantic Group	Temperate	N		Northern	NH		Yes	Yes	Yes
1817	3	0.400854	Ireland	North Atlantic Group	Atlantic	North Atlantic Group	Temperate	N		Northern	NH		Yes	Yes	Yes
1817	4	-0.428005	Ireland	North Atlantic Group	Atlantic	North Atlantic Group	Temperate	N		Northern	NH		Yes	Yes	Yes
1817	5	-1.06466	Ireland	North Atlantic Group	Atlantic	North Atlantic Group	Temperate	N		Northern	NH		Yes	Yes	Yes
1817	6	-0.292931	Ireland	North Atlantic Group	Atlantic	North Atlantic Group	Temperate	N		Northern	NH		Yes	Yes	Yes
1817	7	-0.695886	Ireland	North Atlantic Group	Atlantic	North Atlantic Group	Temperate	N		Northern	NH		Yes	Yes	Yes
1817	8	-1.10603	Ireland	North Atlantic Group	Atlantic	North Atlantic Group	Temperate	N		Northern	NH		Yes	Yes	Yes
1817	9	0.197288	Ireland	North Atlantic Group	Atlantic	North Atlantic Group	Temperate	N		Northern	NH		Yes	Yes	Yes
1817	10	-1.96522	Ireland	North Atlantic Group	Atlantic	North Atlantic Group	Temperate	N		Northern	NH		Yes	Yes	Yes
1817	11	2.01807	Ireland	North Atlantic Group	Atlantic	North Atlantic Group	Temperate	N		Northern	NH		Yes	Yes	Yes
1817	12	-1.06485	Ireland	North Atlantic Group	Atlantic	North Atlantic Group	Temperate	N		Northern	NH		Yes	Yes	Yes
1818	1	0.8114	Ireland	North Atlantic Group	Atlantic	North Atlantic Group	Temperate	N		Northern	NH		Yes	Yes	Yes
1818	2	-0.73241	Ireland	North Atlantic Group	Atlantic	North Atlantic Group	Temperate	N		Northern	NH		Yes	Yes	Yes
1818	3	-0.156326	Ireland	North Atlantic Group	Atlantic	North Atlantic Group	Temperate	N		Northern	NH		Yes	Yes	Yes
1818	4	-0.974109	Ireland	North Atlantic Group	Atlantic	North Atlantic Group	Temperate	N		Northern	NH		Yes	Yes	Yes
1818	5	0.0303863	Ireland	North Atlantic Group	Atlantic	North Atlantic Group	Temperate	N		Northern	NH		Yes	Yes	Yes
1818	6	0.406592	Ireland	North Atlantic Group	Atlantic	North Atlantic Group	Temperate	N		Northern	NH		Yes	Yes	Yes
1818	7	0.594923	Ireland	North Atlantic Group	Atlantic	North Atlantic Group	Temperate	N		Northern	NH		Yes	Yes	Yes
1818	8	0.0111978	Ireland	North Atlantic Group	Atlantic	North Atlantic Group	Temperate	N		Northern	NH		Yes	Yes	Yes
1818	9	-0.0364995	Ireland	North Atlantic Group	Atlantic	North Atlantic Group	Temperate	N		Northern	NH		Yes	Yes	Yes
1818	10	1.26837	Ireland	North Atlantic Group	Atlantic	North Atlantic Group	Temperate	N		Northern	NH		Yes	Yes	Yes
1818	11	2.22577	Ireland	North Atlantic Group	Atlantic	North Atlantic Group	Temperate	N		Northern	NH		Yes	Yes	Yes
1818	12	0.312205	Ireland	North Atlantic Group	Atlantic	North Atlantic Group	Temperate	N		Northern	NH		Yes	Yes	Yes
1819	1	1.02754	Ireland	North Atlantic Group	Atlantic	North Atlantic Group	Temperate	N		Northern	NH		Yes	Yes	Yes
1819	2	0.0955114	Ireland	North Atlantic Group	Atlantic	North Atlantic Group	Temperate	N		Northern	NH		Yes	Yes	Yes
1819	3	0.618166	Ireland	North Atlantic Group	Atlantic	North Atlantic Group	Temperate	N		Northern	NH		Yes	Yes	Yes
1819	4	-0.184233	Ireland	North Atlantic Group	Atlantic	North Atlantic Group	Temperate	N		Northern	NH		Yes	Yes	Yes
1819	5	-0.242373	Ireland	North Atlantic Group	Atlantic	North Atlantic Group	Temperate	N		Northern	NH		Yes	Yes	Yes
1819	6	-0.462927	Ireland	North Atlantic Group	Atlantic	North Atlantic Group	Temperate	N		Northern	NH		Yes	Yes	Yes
1819	7	0.270857	Ireland	North Atlantic Group	Atlantic	North Atlantic Group	Temperate	N		Northern	NH		Yes	Yes	Yes
1819	8	0.6716	Ireland	North Atlantic Group	Atlantic	North Atlantic Group	Temperate	N		Northern	NH		Yes	Yes	Yes
1819	9	0.0884347	Ireland	North Atlantic Group	Atlantic	North Atlantic Group	Temperate	N		Northern	NH		Yes	Yes	Yes
1819	10	-0.297149	Ireland	North Atlantic Group	Atlantic	North Atlantic Group	Temperate	N		Northern	NH		Yes	Yes	Yes
1819	11	-1.10462	Ireland	North Atlantic Group	Atlantic	North Atlantic Group	Temperate	N		Northern	NH		Yes	Yes	Yes
1819	12	-0.807808	Ireland	North Atlantic Group	Atlantic	North Atlantic Group	Temperate	N		Northern	NH		Yes	Yes	Yes
1820	1	-2.00129	Ireland	North Atlantic Group	Atlantic	North Atlantic Group	Temperate	N		Northern	NH		Yes	Yes	Yes
1820	2	-0.429289	Ireland	North Atlantic Group	Atlantic	North Atlantic Group	Temperate	N		Northern	NH		Yes	Yes	Yes
1820	3	-0.136534	Ireland	North Atlantic Group	Atlantic	North Atlantic Group	Temperate	N		Northern	NH		Yes	Yes	Yes
1820	4	0.246371	Ireland	North Atlantic Group	Atlantic	North Atlantic Group	Temperate	N		Northern	NH		Yes	Yes	Yes
1820	5	-0.204094	Ireland	North Atlantic Group	Atlantic	North Atlantic Group	Temperate	N		Northern	NH		Yes	Yes	Yes
1820	6	-0.39977	Ireland	North Atlantic Group	Atlantic	North Atlantic Group	Temperate	N		Northern	NH		Yes	Yes	Yes
1820	7	0.21129	Ireland	North Atlantic Group	Atlantic	North Atlantic Group	Temperate	N		Northern	NH		Yes	Yes	Yes
1820	8	-0.36974	Ireland	North Atlantic Group	Atlantic	North Atlantic Group	Temperate	N		Northern	NH		Yes	Yes	Yes
1820	9	-0.281542	Ireland	North Atlantic Group	Atlantic	North Atlantic Group	Temperate	N		Northern	NH		Yes	Yes	Yes
1820	10	-0.906033	Ireland	North Atlantic Group	Atlantic	North Atlantic Group	Temperate	N		Northern	NH		Yes	Yes	Yes
1820	11	-0.106856	Ireland	North Atlantic Group	Atlantic	North Atlantic Group	Temperate	N		Northern	NH		Yes	Yes	Yes
1820	12	0.730361	Ireland	North Atlantic Group	Atlantic	North Atlantic Group	Temperate	N		Northern	NH		Yes	Yes	Yes
1821	1	-0.17919	Ireland	North Atlantic Group	Atlantic	North Atlantic Group	Temperate	N		Northern	NH		Yes	Yes	Yes
1821	2	-0.527238	Ireland	North Atlantic Group	Atlantic	North Atlantic Group	Temperate	N		Northern	NH		Yes	Yes	Yes
1821	3	0.516867	Ireland	North Atlantic Group	Atlantic	North Atlantic Group	Temperate	N		Northern	NH		Yes	Yes	Yes
1821	4	0.567217	Ireland	North Atlantic Group	Atlantic	North Atlantic Group	Temperate	N		Northern	NH		Yes	Yes	Yes
1821	5	-0.695499	Ireland	North Atlantic Group	Atlantic	North Atlantic Group	Temperate	N		Northern	NH		Yes	Yes	Yes
1821	6	-0.167964	Ireland	North Atlantic Group	Atlantic	North Atlantic Group	Temperate	N		Northern	NH		Yes	Yes	Yes
1821	7	-0.152948	Ireland	North Atlantic Group	Atlantic	North Atlantic Group	Temperate	N		Northern	NH		Yes	Yes	Yes
1821	8	0.153517	Ireland	North Atlantic Group	Atlantic	North Atlantic Group	Temperate	N		Northern	NH		Yes	Yes	Yes
1821	9	0.516922	Ireland	North Atlantic Group	Atlantic	North Atlantic Group	Temperate	N		Northern	NH		Yes	Yes	Yes
1821	10	0.362167	Ireland	North Atlantic Group	Atlantic	North Atlantic Group	Temperate	N		Northern	NH		Yes	Yes	Yes
1821	11	1.89117	Ireland	North Atlantic Group	Atlantic	North Atlantic Group	Temperate	N		Northern	NH		Yes	Yes	Yes
1821	12	1.68466	Ireland	North Atlantic Group	Atlantic	North Atlantic Group	Temperate	N		Northern	NH		Yes	Yes	Yes
1822	1	0.854516	Ireland	North Atlantic Group	Atlantic	North Atlantic Group	Temperate	N		Northern	NH		Yes	Yes	Yes
1822	2	1.27202	Ireland	North Atlantic Group	Atlantic	North Atlantic Group	Temperate	N		Northern	NH		Yes	Yes	Yes
1822	3	1.83562	Ireland	North Atlantic Group	Atlantic	North Atlantic Group	Temperate	N		Northern	NH		Yes	Yes	Yes
1822	4	0.129726	Ireland	North Atlantic Group	Atlantic	North Atlantic Group	Temperate	N		Northern	NH		Yes	Yes	Yes
1822	5	0.766459	Ireland	North Atlantic Group	Atlantic	North Atlantic Group	Temperate	N		Northern	NH		Yes	Yes	Yes
1822	6	0.953567	Ireland	North Atlantic Group	Atlantic	North Atlantic Group	Temperate	N		Northern	NH		Yes	Yes	Yes
1822	7	-0.25257	Ireland	North Atlantic Group	Atlantic	North Atlantic Group	Temperate	N		Northern	NH		Yes	Yes	Yes
[truncated: 4,325 more rows]
